# Supplementary material for: 1-(2,4-Dinitro­phen­yl)-3,3-dinitro­azetidine
Source: Acta Crystallogr Sect E Struct Rep Online. 2009 Nov 25;65(Pt 12):o3215. doi: 10.1107/S1600536809049861 (PMC2971829; doi:10.1107/S1600536809049861)
Supplement: Supplementary file 1 [file e-65-o3215-sup1.cif]

##############################################################################
###                                                                        ###
###        Electronic paper (Acta Crystallographica Section E)             ###
###                                                                        ###
##############################################################################
#                                                                            #
# This CIF contains the data in a paper accepted for publication in Acta     #
# Crystallographica Section E. It conforms to the requirements of Notes      #
# for Authors for Section E, and has been peer reviewed under the auspices   #
# of the IUCr Commission on Journals.                                        #
#                                                                            #
# Full details of the Crystallographic Information File format               #
# are given in the paper "The Crystallographic Information File (CIF):       #
# a New Standard Archive File for Crystallography" by S. R. Hall, F. H.      #
# Allen and I. D. Brown [Acta Cryst. (1991), A47, 655-685].                  #
#                                                                            #
# The current version of the core CIF dictionary is obtainable from          #
# ftp://ftp.iucr.org/pub/cif_core.dic. The current version number is 2.4.    #
#                                                                            #
# Software is freely available for graphical display of the structure(s) in  #
# this CIF.  For information consult the CIF home page http://www.iucr.org/  #
# cif/home.html                                                              #
#                                                                            #
# This file may be used for bona fide research purposes within the           #
# scientific community so long as proper attribution is given to the journal # 
# article from which it was obtained.                                        #
#                                                                            #
##############################################################################
                                             
data_I
_audit_creation_method     SHELXL-97
_chemical_name_systematic
;
1-(2,4-Dinitrophenyl)-3,3-dinitroazetidine
;
_chemical_name_common     ?
_chemical_formula_moiety     'C9 H7 N5 O8'
_chemical_formula_sum     'C9 H7 N5 O8'
_chemical_formula_iupac     'C9 H7 N5 O8'
_chemical_formula_weight     313.20
_chemical_melting_point     ?
_symmetry_cell_setting     monoclinic
_symmetry_space_group_name_H-M     'P 21/n'
_symmetry_space_group_name_Hall     '-P 2yn'
loop_
    _symmetry_equiv_pos_as_xyz
    'x, y, z'
    '-x+1/2, y+1/2, -z+1/2'
    '-x, -y, -z'
    'x-1/2, -y-1/2, z-1/2'
_cell_length_a     8.113(2)
_cell_length_b     10.676(3)
_cell_length_c     14.398(4)
_cell_angle_alpha     90.00
_cell_angle_beta     104.681(4)
_cell_angle_gamma     90.00
_cell_volume     1206.3(6)
_cell_formula_units_Z     4
_cell_measurement_reflns_used     1904
_cell_measurement_theta_min     2.40
_cell_measurement_theta_max     25.99
_cell_measurement_temperature     293(2)
_exptl_crystal_description     block
_exptl_crystal_colour     yellow
_exptl_crystal_size_max     0.31
_exptl_crystal_size_mid     0.26
_exptl_crystal_size_min     0.20
_exptl_crystal_density_diffrn     1.724
_exptl_crystal_density_meas     ?
_exptl_crystal_density_method     'not measured'
_exptl_crystal_F_000     640
_exptl_absorpt_coefficient_mu     0.154
_exptl_absorpt_correction_type     None
_exptl_absorpt_process_details     ?
_exptl_absorpt_correction_T_min     ?
_exptl_absorpt_correction_T_max     ?
_exptl_special_details
;
;
_diffrn_ambient_temperature     293(2)
_diffrn_radiation_type     MoK\a
_diffrn_radiation_wavelength     0.71073
_diffrn_radiation_source     'fine-focus sealed tube'
_diffrn_radiation_monochromator     graphite
_diffrn_measurement_device_type     'Bruker APEXII'
_diffrn_measurement_method     '\f and \w scans'
_diffrn_detector_area_resol_mean     ?
_diffrn_reflns_number     5860
_diffrn_reflns_av_R_equivalents     0.0194
_diffrn_reflns_av_sigmaI/netI     0.0269
_diffrn_reflns_theta_min     2.40
_diffrn_reflns_theta_max     25.10
_diffrn_reflns_theta_full     25.10
_diffrn_measured_fraction_theta_max     0.997
_diffrn_measured_fraction_theta_full     0.997
_diffrn_reflns_limit_h_min     -9
_diffrn_reflns_limit_h_max     9
_diffrn_reflns_limit_k_min     -11
_diffrn_reflns_limit_k_max     12
_diffrn_reflns_limit_l_min     -17
_diffrn_reflns_limit_l_max     17
_diffrn_standards_number     0
_diffrn_standards_interval_count     0
_diffrn_standards_interval_time     0
_diffrn_standards_decay_%     0
_refine_special_details
;
Refinement of <i>F</i>^2^ against ALL reflections. The weighted <i>R</i>-factor
<i>wR</i> and goodness of fit <i>S</i> are based on <i>F</i>^2^, conventional
<i>R</i>-factors <i>R</i> are based on <i>F</i>, with <i>F</i> set to zero for
negative <i>F</i>^2^. The threshold expression of <i>F</i>^2^ >
\s(<i>F</i>^2^) is used only for calculating <i>R</i>-factors(gt) <i>etc</i>.
and is not relevant to the choice of reflections for refinement.
<i>R</i>-factors based on <i>F</i>^2^ are statistically about twice as large
as those based on <i>F</i>, and <i>R</i>- factors based on ALL data will be
even larger.
;
_reflns_number_total     2140
_reflns_number_gt     1670
_reflns_threshold_expression     I>2sigma(I)
_refine_ls_structure_factor_coef     Fsqd
_refine_ls_matrix_type     full
_refine_ls_R_factor_all     0.0484
_refine_ls_R_factor_gt     0.0383
_refine_ls_wR_factor_gt     0.1130
_refine_ls_wR_factor_ref     0.1177
_refine_ls_goodness_of_fit_ref     1.201
_refine_ls_restrained_S_all     1.201
_refine_ls_number_reflns     2140
_refine_ls_number_parameters     199
_refine_ls_number_restraints     0
_refine_ls_hydrogen_treatment     constr
_refine_ls_weighting_scheme     calc
_refine_ls_weighting_details
         'calc w=1/[\s^2^(Fo^2^)+(0.0630P)^2^+0.0921P] where P=(Fo^2^+2Fc^2^)/3'
_atom_sites_solution_hydrogens     geom
_atom_sites_solution_primary     direct
_atom_sites_solution_secondary     difmap
_refine_ls_shift/su_max     0.028
_refine_ls_shift/su_mean     0.006
_refine_diff_density_max     0.212
_refine_diff_density_min     -0.213
_refine_ls_extinction_method     none
_refine_ls_extinction_coef     ?
loop_
    _atom_type_symbol
    _atom_type_description
    _atom_type_scat_dispersion_real
    _atom_type_scat_dispersion_imag
    _atom_type_scat_source
    'C' 'C' 0.0033 0.0016
                         'International Tables Vol C Tables 4.2.6.8 and 6.1.1.4'
    'H' 'H' 0.0000 0.0000
                         'International Tables Vol C Tables 4.2.6.8 and 6.1.1.4'
    'N' 'N' 0.0061 0.0033
                         'International Tables Vol C Tables 4.2.6.8 and 6.1.1.4'
    'O' 'O' 0.0106 0.0060
                         'International Tables Vol C Tables 4.2.6.8 and 6.1.1.4'
_computing_data_collection     'SMART (Bruker, 2003)'
_computing_cell_refinement     'SAINT (Bruker, 2003)'
_computing_data_reduction     'SAINT (Bruker, 2003)'
_computing_structure_solution     'SHELX-97 (Sheldrick, 2008)'
_computing_structure_refinement     'SHELXL97 (Sheldrick, 2008)'
_computing_molecular_graphics     'SHELXTL (Sheldrick, 2008)'
_computing_publication_material     'SHELXTL (Sheldrick, 2008)'
loop_
    _atom_site_type_symbol
    _atom_site_label
    _atom_site_fract_x
    _atom_site_fract_y
    _atom_site_fract_z
    _atom_site_U_iso_or_equiv
    _atom_site_adp_type
    _atom_site_calc_flag
    _atom_site_refinement_flags
    _atom_site_occupancy
    _atom_site_disorder_assembly
    _atom_site_disorder_group
    O O2 0.56725(18) 0.14099(15) 0.95776(10) 0.0576(4) Uani d . 1 . .
    N N1 0.06769(18) 0.16834(14) 0.89752(10) 0.0360(4) Uani d . 1 . .
    C C4 -0.0303(2) 0.25527(16) 0.92696(11) 0.0324(4) Uani d . 1 . .
    O O8 -0.18514(19) 0.22095(15) 0.72839(10) 0.0566(4) Uani d . 1 . .
    N N2 0.4618(2) 0.14859(15) 0.88135(11) 0.0419(4) Uani d . 1 . .
    C C9 -0.1501(2) 0.33688(17) 0.86745(11) 0.0334(4) Uani d . 1 . .
    N N3 0.3038(2) -0.04265(16) 0.84420(11) 0.0435(4) Uani d . 1 . .
    N N5 -0.20374(19) 0.32296(17) 0.76316(11) 0.0429(4) Uani d . 1 . .
    C C1 0.1375(2) 0.16202(18) 0.81278(12) 0.0376(4) Uani d . 1 . .
    H H1A 0.1660 0.2430 0.7906 0.045 Uiso calc R 1 . .
    H H1B 0.0689 0.1131 0.7602 0.045 Uiso calc R 1 . .
    C C3 0.2168(2) 0.10713(18) 0.96128(12) 0.0384(4) Uani d . 1 . .
    H H3B 0.1908 0.0288 0.9886 0.046 Uiso calc R 1 . .
    H H3A 0.2834 0.1618 1.0105 0.046 Uiso calc R 1 . .
    N N4 -0.2936(2) 0.53426(18) 1.04331(15) 0.0556(5) Uani d . 1 . .
    C C7 -0.2070(2) 0.43720(19) 1.00353(13) 0.0411(5) Uani d . 1 . .
    O O3 0.4390(2) -0.07976(16) 0.83333(12) 0.0679(5) Uani d . 1 . .
    C C6 -0.0999(2) 0.35558(19) 1.06406(13) 0.0441(5) Uani d . 1 . .
    H H6 -0.0866 0.3606 1.1300 0.053 Uiso calc R 1 . .
    C C2 0.2905(2) 0.09108(16) 0.87430(12) 0.0340(4) Uani d . 1 . .
    C C8 -0.2340(2) 0.42800(18) 0.90514(13) 0.0388(4) Uani d . 1 . .
    H H8 -0.3082 0.4828 0.8648 0.047 Uiso calc R 1 . .
    O O1 0.4830(2) 0.19814(17) 0.80972(11) 0.0655(5) Uani d . 1 . .
    O O7 -0.2721(2) 0.41195(17) 0.71504(11) 0.0671(5) Uani d . 1 . .
    O O6 -0.3804(2) 0.61021(15) 0.98923(15) 0.0718(5) Uani d . 1 . .
    O O4 0.1762(2) -0.10369(15) 0.83337(12) 0.0678(5) Uani d . 1 . .
    C C5 -0.0131(2) 0.26685(19) 1.02664(12) 0.0407(5) Uani d . 1 . .
    H H5 0.0596 0.2125 1.0683 0.049 Uiso calc R 1 . .
    O O5 -0.2740(3) 0.5369(2) 1.13090(13) 0.0877(7) Uani d . 1 . .
loop_
    _atom_site_aniso_label
    _atom_site_aniso_U_11
    _atom_site_aniso_U_22
    _atom_site_aniso_U_33
    _atom_site_aniso_U_12
    _atom_site_aniso_U_13
    _atom_site_aniso_U_23
    O2 0.0396(8) 0.0687(11) 0.0560(9) -0.0018(7) -0.0034(7) 0.0035(7)
    N1 0.0336(8) 0.0430(9) 0.0315(7) 0.0082(7) 0.0083(6) 0.0019(6)
    C4 0.0289(9) 0.0349(10) 0.0344(9) -0.0039(7) 0.0098(7) -0.0011(7)
    O8 0.0486(9) 0.0709(11) 0.0446(8) 0.0096(8) 0.0012(6) -0.0167(7)
    N2 0.0366(9) 0.0427(9) 0.0457(9) 0.0007(7) 0.0092(7) 0.0018(7)
    C9 0.0295(9) 0.0389(10) 0.0311(8) -0.0015(8) 0.0062(7) -0.0005(7)
    N3 0.0490(10) 0.0384(9) 0.0433(9) 0.0025(8) 0.0123(7) -0.0007(7)
    N5 0.0306(8) 0.0574(11) 0.0387(9) 0.0037(8) 0.0050(7) 0.0027(8)
    C1 0.0342(10) 0.0451(11) 0.0338(9) 0.0067(8) 0.0089(7) 0.0017(8)
    C3 0.0375(10) 0.0404(11) 0.0364(9) 0.0059(8) 0.0075(7) 0.0039(8)
    N4 0.0443(10) 0.0497(12) 0.0779(13) -0.0058(9) 0.0253(9) -0.0222(10)
    C7 0.0352(10) 0.0414(11) 0.0497(11) -0.0052(8) 0.0164(8) -0.0131(9)
    O3 0.0609(10) 0.0625(11) 0.0811(11) 0.0189(8) 0.0196(8) -0.0179(8)
    C6 0.0430(11) 0.0556(13) 0.0356(9) -0.0058(9) 0.0135(8) -0.0069(9)
    C2 0.0320(9) 0.0330(10) 0.0359(9) 0.0019(7) 0.0068(7) 0.0003(7)
    C8 0.0309(9) 0.0364(10) 0.0483(10) -0.0013(8) 0.0086(8) 0.0015(8)
    O1 0.0474(9) 0.0908(13) 0.0596(9) -0.0145(8) 0.0159(7) 0.0171(8)
    O7 0.0700(11) 0.0777(12) 0.0478(8) 0.0224(9) 0.0043(7) 0.0165(8)
    O6 0.0689(11) 0.0460(10) 0.1116(14) 0.0094(9) 0.0432(10) -0.0049(10)
    O4 0.0725(11) 0.0498(10) 0.0845(11) -0.0217(8) 0.0263(9) -0.0118(8)
    C5 0.0397(10) 0.0480(12) 0.0339(10) 0.0030(9) 0.0083(8) 0.0032(8)
    O5 0.0877(13) 0.1094(16) 0.0693(11) 0.0103(11) 0.0260(10) -0.0450(11)
_geom_special_details
;
All e.s.d.'s (except the e.s.d. in the dihedral angle between two l.s. planes)
are estimated using the full covariance matrix. The cell e.s.d.'s are taken
into account individually in the estimation of e.s.d.'s in distances, angles
and torsion angles; correlations between e.s.d.'s in cell parameters are only
used when they are defined by crystal symmetry. An approximate (isotropic)
treatment of cell e.s.d.'s is used for estimating e.s.d.'s involving l.s.
planes.
;
loop_
    _geom_bond_atom_site_label_1
    _geom_bond_atom_site_label_2
    _geom_bond_site_symmetry_2
    _geom_bond_distance
    _geom_bond_publ_flag
    O2 N2 . 1.2133(19) ?
    N1 C4 . 1.358(2) ?
    N1 C1 . 1.471(2) ?
    N1 C3 . 1.473(2) ?
    C4 C5 . 1.412(2) ?
    C4 C9 . 1.420(2) ?
    O8 N5 . 1.224(2) ?
    N2 O1 . 1.209(2) ?
    N2 C2 . 1.499(2) ?
    C9 C8 . 1.375(3) ?
    C9 N5 . 1.461(2) ?
    N3 O4 . 1.199(2) ?
    N3 O3 . 1.213(2) ?
    N3 C2 . 1.504(2) ?
    N5 O7 . 1.223(2) ?
    C1 C2 . 1.530(2) ?
    C1 H1A . 0.9700 ?
    C1 H1B . 0.9700 ?
    C3 C2 . 1.528(3) ?
    C3 H3B . 0.9700 ?
    C3 H3A . 0.9700 ?
    N4 O6 . 1.217(2) ?
    N4 O5 . 1.231(2) ?
    N4 C7 . 1.449(3) ?
    C7 C6 . 1.375(3) ?
    C7 C8 . 1.381(3) ?
    C6 C5 . 1.370(3) ?
    C6 H6 . 0.9300 ?
    C8 H8 . 0.9300 ?
    C5 H5 . 0.9300 ?
loop_
    _geom_angle_atom_site_label_1
    _geom_angle_atom_site_label_2
    _geom_angle_atom_site_label_3
    _geom_angle_site_symmetry_1
    _geom_angle_site_symmetry_3
    _geom_angle
    _geom_angle_publ_flag
    C4 N1 C1 . . 132.01(15) ?
    C4 N1 C3 . . 124.20(14) ?
    C1 N1 C3 . . 93.91(13) ?
    N1 C4 C5 . . 117.53(15) ?
    N1 C4 C9 . . 126.61(15) ?
    C5 C4 C9 . . 115.86(16) ?
    O1 N2 O2 . . 125.62(17) ?
    O1 N2 C2 . . 116.82(15) ?
    O2 N2 C2 . . 117.57(16) ?
    C8 C9 C4 . . 121.83(16) ?
    C8 C9 N5 . . 115.41(15) ?
    C4 C9 N5 . . 122.54(16) ?
    O4 N3 O3 . . 125.76(19) ?
    O4 N3 C2 . . 115.52(16) ?
    O3 N3 C2 . . 118.72(17) ?
    O7 N5 O8 . . 123.01(16) ?
    O7 N5 C9 . . 118.51(17) ?
    O8 N5 C9 . . 118.39(15) ?
    N1 C1 C2 . . 88.22(12) ?
    N1 C1 H1A . . 113.9 ?
    C2 C1 H1A . . 113.9 ?
    N1 C1 H1B . . 113.9 ?
    C2 C1 H1B . . 113.9 ?
    H1A C1 H1B . . 111.1 ?
    N1 C3 C2 . . 88.23(12) ?
    N1 C3 H3B . . 113.9 ?
    C2 C3 H3B . . 113.9 ?
    N1 C3 H3A . . 113.9 ?
    C2 C3 H3A . . 113.9 ?
    H3B C3 H3A . . 111.1 ?
    O6 N4 O5 . . 122.96(19) ?
    O6 N4 C7 . . 118.91(19) ?
    O5 N4 C7 . . 118.1(2) ?
    C6 C7 C8 . . 121.05(18) ?
    C6 C7 N4 . . 119.64(18) ?
    C8 C7 N4 . . 119.31(18) ?
    C5 C6 C7 . . 119.63(17) ?
    C5 C6 H6 . . 120.2 ?
    C7 C6 H6 . . 120.2 ?
    N2 C2 N3 . . 105.99(14) ?
    N2 C2 C3 . . 116.55(14) ?
    N3 C2 C3 . . 114.47(15) ?
    N2 C2 C1 . . 116.00(15) ?
    N3 C2 C1 . . 114.20(14) ?
    C3 C2 C1 . . 89.46(13) ?
    C9 C8 C7 . . 119.30(17) ?
    C9 C8 H8 . . 120.3 ?
    C7 C8 H8 . . 120.4 ?
    C6 C5 C4 . . 122.15(17) ?
    C6 C5 H5 . . 118.9 ?
    C4 C5 H5 . . 118.9 ?
loop_
    _geom_torsion_atom_site_label_1
    _geom_torsion_atom_site_label_2
    _geom_torsion_atom_site_label_3
    _geom_torsion_atom_site_label_4
    _geom_torsion_site_symmetry_1
    _geom_torsion_site_symmetry_2
    _geom_torsion_site_symmetry_3
    _geom_torsion_site_symmetry_4
    _geom_torsion
    _geom_torsion_publ_flag
    C1 N1 C4 C5 . . . . -151.31(18) ?
    C3 N1 C4 C5 . . . . -15.0(3) ?
    C1 N1 C4 C9 . . . . 28.7(3) ?
    C3 N1 C4 C9 . . . . 165.05(17) ?
    N1 C4 C9 C8 . . . . -175.18(17) ?
    C5 C4 C9 C8 . . . . 4.9(3) ?
    N1 C4 C9 N5 . . . . 10.4(3) ?
    C5 C4 C9 N5 . . . . -169.55(16) ?
    C8 C9 N5 O7 . . . . 23.2(2) ?
    C4 C9 N5 O7 . . . . -162.06(18) ?
    C8 C9 N5 O8 . . . . -153.55(17) ?
    C4 C9 N5 O8 . . . . 21.2(2) ?
    C4 N1 C1 C2 . . . . 148.25(19) ?
    C3 N1 C1 C2 . . . . 3.19(14) ?
    C4 N1 C3 C2 . . . . -152.23(17) ?
    C1 N1 C3 C2 . . . . -3.19(14) ?
    O6 N4 C7 C6 . . . . 175.89(19) ?
    O5 N4 C7 C6 . . . . -3.2(3) ?
    O6 N4 C7 C8 . . . . -4.3(3) ?
    O5 N4 C7 C8 . . . . 176.56(19) ?
    C8 C7 C6 C5 . . . . 2.7(3) ?
    N4 C7 C6 C5 . . . . -177.53(18) ?
    O1 N2 C2 N3 . . . . 90.61(19) ?
    O2 N2 C2 N3 . . . . -88.97(19) ?
    O1 N2 C2 C3 . . . . -140.71(18) ?
    O2 N2 C2 C3 . . . . 39.7(2) ?
    O1 N2 C2 C1 . . . . -37.3(2) ?
    O2 N2 C2 C1 . . . . 143.13(16) ?
    O4 N3 C2 N2 . . . . -178.93(15) ?
    O3 N3 C2 N2 . . . . 1.3(2) ?
    O4 N3 C2 C3 . . . . 51.2(2) ?
    O3 N3 C2 C3 . . . . -128.56(18) ?
    O4 N3 C2 C1 . . . . -50.0(2) ?
    O3 N3 C2 C1 . . . . 130.29(18) ?
    N1 C3 C2 N2 . . . . 122.10(16) ?
    N1 C3 C2 N3 . . . . -113.44(15) ?
    N1 C3 C2 C1 . . . . 3.06(14) ?
    N1 C1 C2 N2 . . . . -122.59(15) ?
    N1 C1 C2 N3 . . . . 113.68(16) ?
    N1 C1 C2 C3 . . . . -3.07(14) ?
    C4 C9 C8 C7 . . . . -2.9(3) ?
    N5 C9 C8 C7 . . . . 171.93(16) ?
    C6 C7 C8 C9 . . . . -1.1(3) ?
    N4 C7 C8 C9 . . . . 179.16(17) ?
    C7 C6 C5 C4 . . . . -0.4(3) ?
    N1 C4 C5 C6 . . . . 176.83(18) ?
    C9 C4 C5 C6 . . . . -3.2(3) ?
data_global
_journal_date_recd_electronic     2009-11-18
_journal_date_accepted     2009-11-20
_journal_name_full     'Acta Crystallographica, Section E'
_journal_year     2009
_journal_volume     65
_journal_issue     12
_journal_page_first     o3215
_journal_page_last     o3215
_journal_paper_category     QO
_journal_coeditor_code     NG2691
_publ_contact_author
;
    Prof. Hai-Xia Ma
    School of Chemical Engineering
    Shaanxi Key Laboratory of Physico-Inorganic Chemistry
    Northwest University
    Xi'an 710069  Shaanxi
    People's Republic of China
;
_publ_contact_author_email     donghuhai@qq.com
_publ_contact_author_fax     '+86-29-88302633'
_publ_contact_author_phone     '+86-29-88307755'
_publ_section_title
;
1-(2,4-Dinitrophenyl)-3,3-dinitroazetidine
;
loop_
    _publ_author_name
    _publ_author_address
    'Yan, Biao'
;
School of Chemistry and Chemical Engineering
Yulin University
Yulin 719000 Shaanxi
School of Chemical Engineering
Northwest University
Xi'an 710069 Shaanxi
People's Republic of China
;
    'Ma, Hai-Xia'
;
School of Chemical Engineering
Northwest University
Xi'an 710069 Shaanxi
People's Republic of China
;
    'Hu, Yin'
;
School of Chemical Engineering
Northwest University
Xi'an 710069 Shaanxi
People's Republic of China
;
    'Guan, Yu-Lei'
;
School of Chemical Engineering
Northwest University
Xi'an 710069 Shaanxi
People's Republic of China
;
    'Song, Ji-Rong'
;
School of Chemical Engineering
Northwest University
Xi'an 710069 Shaanxi
People's Republic of China
;
