# Supplementary material for: 1-(2,4-Dinitro­phen­yl)-3,3-dinitro­azetidine
Source: Acta Crystallogr Sect E Struct Rep Online. 2009 Nov 25;65(Pt 12):o3215. doi: 10.1107/S1600536809049861 (PMC2971829; doi:10.1107/S1600536809049861)
Supplement: Supplementary file 2 [file e-65-o3215-Isup2.hkl]

# 
# h,k,l, Fc-squared, Fo-squared, sigma(Fo-squared) and status flag 
# 
data_I
_shelx_title ' xb1873m in P2(1)/n' 
_shelx_refln_list_code          4 
_shelx_F_calc_maximum      166.29 
_exptl_crystal_F_000       640.00 
_reflns_d_resolution_high  0.8378 
 
loop_ 
 _symmetry_equiv_pos_as_xyz 
 'x, y, z' 
 '-x+1/2, y+1/2, -z+1/2' 
 '-x, -y, -z' 
 'x-1/2, -y-1/2, z-1/2' 
 
_cell_length_a     8.1129 
_cell_length_b    10.6759 
_cell_length_c    14.3980 
_cell_angle_alpha  90.000 
_cell_angle_beta  104.681 
_cell_angle_gamma  90.000 
 
_shelx_F_squared_multiplier     1.000 
 
loop_ 
 _refln_index_h 
 _refln_index_k 
 _refln_index_l 
 _refln_F_squared_calc 
 _refln_F_squared_meas 
 _refln_F_squared_sigma 
 _refln_observed_status 
   2   0   0     5517.47     5170.32    115.54 o 
   4   0   0     2555.21     2502.92     73.88 o 
   6   0   0        0.73        1.82      2.13 o 
   8   0   0      159.27      156.94      7.60 o 
   1   1   0     1505.48     1404.45     25.37 o 
   2   1   0     2647.72     2553.79     45.52 o 
   3   1   0     1705.32     1649.42     29.59 o 
   4   1   0     1357.81     1325.25     24.04 o 
   5   1   0        3.54       10.20      3.07 o 
   6   1   0      290.77      322.67      6.34 o 
   7   1   0       54.73       51.51      2.81 o 
   8   1   0       63.33       61.33      3.46 o 
   9   1   0        0.32        0.41      2.86 o 
   0   2   0       27.88       24.51      1.22 o 
   1   2   0     3904.22     3554.23     62.83 o 
   2   2   0    12974.82    12357.69    219.14 o 
   3   2   0      837.17      846.61     16.84 o 
   4   2   0      106.76      116.14      2.90 o 
   5   2   0      283.42      295.67      6.19 o 
   6   2   0      383.26      392.19      8.04 o 
   7   2   0        2.20        3.56      1.96 o 
   8   2   0        6.31        3.91      2.45 o 
   9   2   0       29.34       34.50      3.49 o 
   1   3   0     1706.91     1577.99     28.04 o 
   2   3   0       11.39       18.65      0.99 o 
   3   3   0      694.55      723.07     13.34 o 
   4   3   0      762.01      826.03     15.33 o 
   5   3   0      119.35      117.81      3.24 o 
   6   3   0      233.99      232.39      4.57 o 
   7   3   0        0.30        1.66      1.49 o 
   8   3   0       94.75      105.67      4.29 o 
   9   3   0        1.92        0.73      2.94 o 
   0   4   0     5768.92     5914.27    121.43 o 
   1   4   0     1161.06     1052.46     17.94 o 
   2   4   0        1.04        2.70      1.01 o 
   3   4   0     2438.96     2622.77     46.91 o 
   4   4   0      731.54      700.50     16.63 o 
   5   4   0        5.68        5.32      1.13 o 
   6   4   0      317.13      339.67     10.93 o 
   7   4   0      123.78      112.30      4.24 o 
   8   4   0        8.07        3.70      2.28 o 
   1   5   0      109.92      134.32      2.42 o 
   2   5   0       31.72       31.36      1.25 o 
   3   5   0        0.75        2.15      0.82 o 
   4   5   0        2.44        1.60      1.01 o 
   5   5   0       87.26       98.97      2.65 o 
   6   5   0      144.23      148.09      3.55 o 
   7   5   0      136.35      118.12      5.02 o 
   8   5   0        8.10       12.00      2.17 o 
   0   6   0      444.37      507.73     11.05 o 
   1   6   0      327.52      331.97      5.31 o 
   2   6   0      534.54      564.39      8.03 o 
   3   6   0      404.23      450.19      9.68 o 
   4   6   0      428.04      423.08      7.25 o 
   5   6   0        1.31        1.64      1.30 o 
   6   6   0        0.14        0.88      1.55 o 
   7   6   0        6.80        4.55      1.83 o 
   8   6   0        2.17        1.19      2.12 o 
   1   7   0        1.59        3.06      0.86 o 
   2   7   0      163.18      159.38      2.85 o 
   3   7   0       22.46       26.61      1.43 o 
   4   7   0       76.23       79.85      3.58 o 
   5   7   0      119.81      107.39      2.99 o 
   6   7   0       29.14       33.65      2.47 o 
   7   7   0        9.83        7.71      2.00 o 
   0   8   0       30.85       32.49      2.90 o 
   1   8   0        1.10        0.95      1.54 o 
   2   8   0      303.12      308.77      8.47 o 
   3   8   0      875.56      879.54     16.60 o 
   4   8   0       63.31       64.92      2.64 o 
   5   8   0      189.08      174.67      5.56 o 
   6   8   0        6.45        3.76      2.19 o 
   7   8   0        0.54        2.73      2.45 o 
   1   9   0       59.06       60.12      2.76 o 
   2   9   0        0.98        1.04      2.24 o 
   3   9   0      440.99      489.72     14.41 o 
   4   9   0      123.33      120.27     12.19 o 
   5   9   0      126.30      144.11     17.39 o 
   6   9   0        0.30       -0.97      2.97 o 
   0  10   0      101.13      108.53      6.04 o 
   1  10   0      634.20      608.30     19.76 o 
   2  10   0       97.22      100.38      4.45 o 
   3  10   0      108.21      107.58      4.95 o 
   4  10   0        2.44       -0.15      2.93 o 
   5  10   0        3.05        3.51      3.09 o 
   1  11   0       72.04       72.44      4.18 o 
   2  11   0        3.36        4.13      3.02 o 
   3  11   0       16.62       12.50      3.25 o 
   4  11   0        7.73        0.92      3.43 o 
   1  12   0       20.43       14.18      3.45 o 
   2  12   0       13.26       23.42      3.66 o 
   3  12   0       14.23       15.75      3.91 o 
  -9   0   1       13.85       13.41      4.30 o 
  -7   0   1        1.34        4.05      2.75 o 
  -5   0   1       60.53       71.00      3.86 o 
  -3   0   1     2645.08     2673.82     59.96 o 
  -1   0   1      491.97      440.05      7.97 o 
   1   0   1      818.79      768.15     22.69 o 
   3   0   1     1931.88     1905.90     39.52 o 
   5   0   1      274.80      275.56      6.51 o 
   7   0   1      139.47      130.73      6.07 o 
   9   0   1       26.63       28.50      4.72 o 
  -9   1   1       30.75       38.42      3.50 o 
  -8   1   1      106.37      104.65      6.91 o 
  -7   1   1       47.21       55.16      2.89 o 
  -6   1   1      103.97      112.56      3.80 o 
  -5   1   1       18.63       21.23      1.42 o 
  -4   1   1      487.67      479.02      9.17 o 
  -3   1   1     4317.37     4185.59     74.52 o 
  -2   1   1     1888.25     1934.61     29.37 o 
  -1   1   1      230.21      219.72      4.09 o 
   0   1   1       16.01       16.62      0.58 o 
   1   1   1        2.69        3.59      0.41 o 
   2   1   1     2324.61     2309.18     31.08 o 
   3   1   1     1027.80      925.57     14.29 o 
   4   1   1       89.36       94.25      2.16 o 
   5   1   1        2.75        3.33      1.00 o 
   6   1   1       67.69       70.08      2.28 o 
   7   1   1        0.01       -0.32      1.88 o 
   8   1   1       61.17       56.06      3.88 o 
   9   1   1        2.02        5.52      3.50 o 
  -9   2   1       46.43       49.73      3.73 o 
  -8   2   1       77.10       97.78      9.72 o 
  -7   2   1      116.84      127.86      6.61 o 
  -6   2   1       21.48       19.85      1.69 o 
  -5   2   1        0.59        0.92      1.11 o 
  -4   2   1        0.32        1.15      0.94 o 
  -3   2   1      530.20      464.57      7.35 o 
  -2   2   1    27650.97    25681.86    388.52 o 
  -1   2   1    12798.40    12229.01    184.30 o 
   0   2   1      411.14      387.14      8.17 o 
   1   2   1       83.61       73.37      1.39 o 
   2   2   1      215.16      289.54      4.72 o 
   3   2   1      482.70      494.81      7.92 o 
   4   2   1      275.67      273.44      4.13 o 
   5   2   1      164.28      161.26      4.19 o 
   6   2   1       17.61       19.63      1.71 o 
   7   2   1       78.69       89.18      4.18 o 
   8   2   1      143.73      160.93      6.13 o 
   9   2   1       44.81       47.21      3.72 o 
  -9   3   1       25.39       18.01      3.16 o 
  -8   3   1       70.85       58.59      3.03 o 
  -7   3   1       31.60       37.29      3.74 o 
  -6   3   1       35.92       31.82      1.86 o 
  -5   3   1      218.93      215.59      4.84 o 
  -4   3   1     1676.03     1688.18     30.56 o 
  -3   3   1     1157.31     1122.04     17.31 o 
  -2   3   1      760.37      768.11     13.94 o 
  -1   3   1       56.62       66.63      4.71 o 
   0   3   1     3755.33     3514.21     72.26 o 
   1   3   1       76.66       73.05      1.60 o 
   2   3   1      589.39      557.33      8.79 o 
   3   3   1     2065.38     1971.62     30.20 o 
   4   3   1      175.33      162.64      3.96 o 
   5   3   1      317.81      347.28      6.05 o 
   6   3   1      188.33      192.63      7.08 o 
   7   3   1        1.44        2.48      1.51 o 
   8   3   1       60.00       56.87      7.77 o 
  -9   4   1        7.71        2.95      3.03 o 
  -8   4   1       46.89       44.55      2.65 o 
  -7   4   1      123.80      115.77      5.14 o 
  -6   4   1      321.75      354.39      7.54 o 
  -5   4   1      103.25       97.90      2.96 o 
  -4   4   1     1251.42     1205.89     22.06 o 
  -3   4   1     3858.25     3507.94     62.22 o 
  -2   4   1       11.67       12.31      0.69 o 
  -1   4   1     1849.68     1933.91     32.74 o 
   0   4   1     9248.96     9156.47    187.88 o 
   1   4   1      477.18      452.39      8.45 o 
   2   4   1       33.63       26.12      0.78 o 
   3   4   1      318.99      309.33      5.26 o 
   4   4   1       14.17       18.22      1.22 o 
   5   4   1       33.21       36.44      1.58 o 
   6   4   1      133.63      143.98      3.85 o 
   7   4   1        0.01        0.43      1.58 o 
   8   4   1       33.74       28.02      3.08 o 
  -8   5   1      105.52      106.21      6.30 o 
  -7   5   1      130.93      130.23      6.15 o 
  -6   5   1       30.10       26.40      4.26 o 
  -5   5   1       33.83       33.31      1.84 o 
  -4   5   1      345.04      341.18      6.93 o 
  -3   5   1      132.86      125.34      3.29 o 
  -2   5   1      108.10      101.35      2.10 o 
  -1   5   1      171.82      138.26      2.83 o 
   0   5   1      260.11      275.08      6.05 o 
   1   5   1      182.63      190.42      3.86 o 
   2   5   1      480.47      482.50      6.85 o 
   3   5   1      264.45      286.55      5.00 o 
   4   5   1       87.47       94.75      3.38 o 
   5   5   1      236.93      238.55      4.67 o 
   6   5   1        1.03        1.29      1.41 o 
   7   5   1       10.35        7.40      1.81 o 
   8   5   1        1.29        1.23      2.14 o 
  -8   6   1        0.22        0.94      2.22 o 
  -7   6   1       35.43       27.27      2.09 o 
  -6   6   1      583.63      573.47     12.43 o 
  -5   6   1      841.10      807.12     19.52 o 
  -4   6   1      537.49      511.34     13.52 o 
  -3   6   1      182.69      196.84      4.40 o 
  -2   6   1       15.30       15.63      1.44 o 
  -1   6   1        8.18       14.45      4.93 o 
   0   6   1      155.98      168.08      2.91 o 
   1   6   1       19.58       19.59      1.08 o 
   2   6   1       99.13      103.49      2.32 o 
   3   6   1      118.86      100.95      2.45 o 
   4   6   1      185.78      189.29      3.83 o 
   5   6   1      155.77      155.88      3.56 o 
   6   6   1       30.45       24.64      1.85 o 
   7   6   1        4.08        2.37      1.83 o 
   8   6   1        0.00        0.65      2.25 o 
  -7   7   1        6.21        4.29      1.99 o 
  -6   7   1       69.95       73.27      4.21 o 
  -5   7   1      267.34      260.55     10.82 o 
  -4   7   1      317.60      312.49      5.72 o 
  -3   7   1      257.83      257.44      6.98 o 
  -2   7   1      136.19      147.41      3.00 o 
  -1   7   1        0.10        0.04      0.81 o 
   0   7   1      189.30      208.62      5.77 o 
   1   7   1       89.84      104.75      3.29 o 
   2   7   1      395.54      392.08      7.80 o 
   3   7   1      967.67     1026.53     24.12 o 
   4   7   1       43.92       47.72      2.27 o 
   5   7   1        4.97        3.09      1.64 o 
   6   7   1        7.00        6.56      2.06 o 
   7   7   1       75.74       70.55      5.77 o 
  -7   8   1       44.25       27.91      3.95 o 
  -6   8   1       40.45       30.11      3.55 o 
  -5   8   1       63.12       66.74      4.99 o 
  -4   8   1      153.94      161.16      4.48 o 
  -3   8   1      386.03      401.48     10.90 o 
  -2   8   1      694.57      685.50     13.18 o 
  -1   8   1       27.31       28.74      2.39 o 
   0   8   1        1.71        0.67      1.10 o 
   1   8   1       38.12       36.98      1.61 o 
   2   8   1       26.78       33.00      1.83 o 
   3   8   1        5.23        5.25      1.45 o 
   4   8   1        5.29        2.50      1.61 o 
   5   8   1       35.74       36.03      2.39 o 
   6   8   1       50.98       59.42      6.32 o 
   7   8   1        0.01       -0.83      2.47 o 
  -6   9   1        3.37        5.41      3.33 o 
  -5   9   1        9.20        6.78      3.03 o 
  -4   9   1        0.81        1.38      2.53 o 
  -3   9   1      141.74      146.54      8.18 o 
  -2   9   1      134.26      138.85      5.12 o 
  -1   9   1        0.00       -0.27      1.70 o 
   0   9   1        0.09        1.44      1.73 o 
   1   9   1        4.49        4.56      1.61 o 
   2   9   1      801.80      832.55     20.11 o 
   3   9   1       20.44       18.50      2.88 o 
   4   9   1       71.62       74.11      6.09 o 
   5   9   1       30.27       24.29      5.83 o 
   6   9   1        0.02       -0.37      3.52 o 
  -5  10   1       25.94       32.13      3.88 o 
  -4  10   1        0.05        1.05      2.88 o 
  -3  10   1        2.65        1.79      2.60 o 
  -2  10   1        1.00        1.55      2.51 o 
  -1  10   1       27.77       22.38      3.59 o 
   0  10   1       34.16       41.09      7.14 o 
   1  10   1       50.61       51.49      3.47 o 
   2  10   1       10.78        8.89      2.75 o 
   3  10   1        2.12        2.75      2.77 o 
   4  10   1        6.18        7.27      2.84 o 
   5  10   1        2.53        0.54      3.03 o 
  -4  11   1       38.57       34.62      5.65 o 
  -3  11   1        0.39        0.00      2.69 o 
  -2  11   1       58.19       62.59      4.04 o 
  -1  11   1       23.36       21.34      3.89 o 
   0  11   1       74.85       75.27      3.74 o 
   1  11   1      310.84      358.49     10.24 o 
   2  11   1        8.04        6.51      3.12 o 
   3  11   1       43.21       46.08      4.04 o 
   4  11   1        1.07        2.73      3.25 o 
  -3  12   1       53.51       59.48      4.76 o 
  -2  12   1        2.09        1.78      3.36 o 
  -1  12   1       88.45      101.35      5.07 o 
   1  12   1       18.38       15.62      3.57 o 
   2  12   1        5.11        9.47      3.63 o 
  -8   0   2       36.91       42.71      4.33 o 
  -6   0   2      195.18      209.82      8.04 o 
  -4   0   2      439.04      408.00     12.99 o 
  -2   0   2     2654.49     2667.55     47.32 o 
   0   0   2      539.96      599.13     12.42 o 
   2   0   2     1159.41     1083.11     22.54 o 
   4   0   2      156.32      236.26      8.19 o 
   6   0   2     1897.10     1936.61     57.99 o 
   8   0   2        1.86        3.03      3.45 o 
  -9   1   2        0.07        1.08      2.89 o 
  -8   1   2        4.88        3.97      2.25 o 
  -7   1   2      149.99      143.75      7.26 o 
  -6   1   2      299.77      290.01      6.30 o 
  -5   1   2        5.72        2.56      1.13 o 
  -4   1   2       14.27       24.14      1.75 o 
  -3   1   2      271.89      252.93      4.78 o 
  -2   1   2      756.33      700.88     10.85 o 
  -1   1   2     2674.41     2510.10     37.92 o 
   0   1   2     7033.25     6556.18     99.04 o 
   1   1   2     3365.65     3248.56     43.56 o 
   2   1   2      657.72      698.31      9.57 o 
   3   1   2      148.83      135.41      3.03 o 
   4   1   2      825.87      861.69     12.93 o 
   5   1   2       22.09       19.50      1.31 o 
   6   1   2      147.41      141.69      4.36 o 
   7   1   2       95.17       93.49      3.66 o 
   8   1   2        9.40       11.72      2.55 o 
  -9   2   2        9.99        7.08      2.91 o 
  -8   2   2      305.82      317.01      9.09 o 
  -7   2   2        3.06        5.57      1.67 o 
  -6   2   2      336.80      327.59      6.98 o 
  -5   2   2      441.77      449.92      8.90 o 
  -4   2   2      509.93      487.96      9.35 o 
  -3   2   2      141.26      150.65      2.73 o 
  -2   2   2      899.15      990.41     17.82 o 
  -1   2   2      357.71      339.17      5.35 o 
   0   2   2      987.78      891.62     18.57 o 
   1   2   2        0.76        8.20      0.52 o 
   2   2   2     5913.86     5711.82     76.51 o 
   3   2   2      376.85      461.63      7.44 o 
   4   2   2      168.37      178.83      3.37 o 
   5   2   2      439.27      445.37      8.77 o 
   6   2   2        3.89        3.73      1.30 o 
   7   2   2       27.60       26.74      2.40 o 
   8   2   2       44.37       51.51      3.32 o 
  -9   3   2        4.67        3.62      3.00 o 
  -8   3   2      138.55      158.35      4.77 o 
  -7   3   2       55.46       57.06      5.24 o 
  -6   3   2      160.85      164.88      4.63 o 
  -5   3   2        3.01        3.45      1.23 o 
  -4   3   2     1177.65     1284.18     20.28 o 
  -3   3   2       39.59       29.50      1.05 o 
  -2   3   2     6289.82     6405.08     96.59 o 
  -1   3   2     3732.66     3661.83     61.57 o 
   0   3   2      105.71       94.50      5.12 o 
   1   3   2      728.19      717.22     11.11 o 
   2   3   2        1.90        3.88      2.33 o 
   3   3   2      177.45      163.53      3.09 o 
   4   3   2       26.09       19.62      1.11 o 
   5   3   2       66.82       64.49      2.23 o 
   6   3   2        2.83        1.06      1.29 o 
   7   3   2       62.75       59.00      3.15 o 
   8   3   2       24.41       20.08      2.85 o 
  -9   4   2       13.72        8.21      2.86 o 
  -8   4   2        0.29        0.33      2.15 o 
  -7   4   2       54.83       49.19      5.75 o 
  -6   4   2      159.53      166.69      4.53 o 
  -5   4   2      274.40      272.33      5.87 o 
  -4   4   2      383.22      390.21      7.78 o 
  -3   4   2       58.51       61.38      2.96 o 
  -2   4   2      622.17      633.27      9.95 o 
  -1   4   2     1364.73     1327.78     22.50 o 
   0   4   2      253.43      290.55      5.51 o 
   1   4   2       79.49       61.77      1.42 o 
   2   4   2      347.93      323.87      5.36 o 
   3   4   2       57.42       64.58      2.00 o 
   4   4   2      178.31      154.52      3.20 o 
   5   4   2      112.12      106.62      3.14 o 
   6   4   2       44.99       41.75      2.26 o 
   7   4   2        3.41        2.21      1.71 o 
   8   4   2       31.00       34.05      3.14 o 
  -8   5   2      107.08      100.66      5.88 o 
  -7   5   2       43.21       45.22      3.10 o 
  -6   5   2     1042.14      989.35     43.78 o 
  -5   5   2      265.88      252.03      9.90 o 
  -4   5   2      151.73      165.40     12.80 o 
  -3   5   2      161.65      182.72      6.11 o 
  -2   5   2     1403.69     1390.54     21.40 o 
  -1   5   2      381.67      368.42      7.97 o 
   0   5   2      781.62      764.23     16.08 o 
   1   5   2      390.72      381.50      7.56 o 
   2   5   2      218.10      219.69      3.40 o 
   3   5   2      224.22      219.05      4.02 o 
   4   5   2       89.62       97.87      2.53 o 
   5   5   2       24.20       24.59      1.66 o 
   6   5   2      247.37      239.06      5.51 o 
   7   5   2       14.01       13.33      2.08 o 
   8   5   2        2.49        3.06      2.52 o 
  -8   6   2        4.08        2.24      2.15 o 
  -7   6   2       17.35       15.08      3.02 o 
  -6   6   2      265.28      236.09      7.24 o 
  -5   6   2       88.27       73.91      5.45 o 
  -4   6   2      580.54      557.54     13.79 o 
  -3   6   2        5.28        6.04      0.92 o 
  -2   6   2       85.09       82.32      1.96 o 
  -1   6   2      420.76      434.63     11.83 o 
   0   6   2       59.99       74.44      2.44 o 
   1   6   2        0.06        0.24      0.76 o 
   2   6   2       91.30      100.35      2.60 o 
   3   6   2      490.60      480.65      7.97 o 
   4   6   2       70.54       64.45      4.31 o 
   5   6   2      116.94      109.03      4.89 o 
   6   6   2        1.63        0.51      1.60 o 
   7   6   2       41.41       32.31      2.18 o 
  -8   7   2        8.93        5.55      2.33 o 
  -7   7   2        8.09        2.53      1.90 o 
  -6   7   2        0.87        0.56      1.92 o 
  -5   7   2      422.35      411.75      8.56 o 
  -4   7   2       44.44       44.63      2.06 o 
  -3   7   2      194.82      192.97      7.51 o 
  -2   7   2       14.84       16.69      1.50 o 
  -1   7   2        9.17       10.93      1.30 o 
   0   7   2      685.06      692.53     15.01 o 
   1   7   2      316.01      311.64      6.38 o 
   2   7   2        8.91       12.52      1.35 o 
   3   7   2       51.41       53.55      2.75 o 
   4   7   2      359.43      347.83     10.06 o 
   5   7   2       46.49       43.29      2.46 o 
   6   7   2        1.67        1.14      2.13 o 
   7   7   2        5.30        3.75      2.48 o 
  -7   8   2      162.21      145.31     13.50 o 
  -6   8   2        4.64        9.19      2.39 o 
  -5   8   2       92.69       96.08      4.58 o 
  -4   8   2      120.94      106.27      7.59 o 
  -3   8   2      160.16      145.32      9.28 o 
  -2   8   2       10.46       10.92      1.98 o 
  -1   8   2       40.21       37.37      1.85 o 
   0   8   2      440.20      472.98      8.68 o 
   1   8   2      251.43      257.82      4.74 o 
   2   8   2      319.03      328.60      9.01 o 
   3   8   2      340.62      341.31      7.26 o 
   4   8   2       27.45       26.47      2.06 o 
   5   8   2       28.30       22.95      2.26 o 
   6   8   2        8.61        8.50      2.33 o 
  -6   9   2        0.73        1.48      3.21 o 
  -5   9   2       60.20       58.61      3.93 o 
  -4   9   2       12.07       12.91      2.75 o 
  -3   9   2       15.01       19.73      2.63 o 
  -2   9   2       45.56       42.14      4.05 o 
  -1   9   2        0.99        2.63      1.77 o 
   0   9   2       36.01       35.55      2.39 o 
   1   9   2       23.44       23.96      2.63 o 
   2   9   2      195.05      193.62      6.43 o 
   3   9   2       60.59       60.14     11.64 o 
   4   9   2       16.11       12.88      2.29 o 
   5   9   2       54.91       64.52      3.17 o 
   6   9   2        7.07        3.92      2.47 o 
  -5  10   2       25.69       28.83      5.60 o 
  -4  10   2        3.35        2.48      2.92 o 
  -3  10   2      137.27      152.39      6.03 o 
  -2  10   2       30.14       31.50      3.83 o 
  -1  10   2        3.53        4.02      2.12 o 
   0  10   2       97.78      106.12      4.08 o 
   1  10   2       38.87       42.60      3.29 o 
   2  10   2        0.26        2.03      2.69 o 
   3  10   2        6.66        3.20      2.71 o 
   4  10   2      107.32      134.86     10.30 o 
   5  10   2       57.78       57.06      4.46 o 
  -4  11   2        0.45        0.79      3.34 o 
  -3  11   2        1.24        0.72      3.13 o 
  -2  11   2        2.94        3.18      2.83 o 
  -1  11   2        0.93        0.52      3.24 o 
   0  11   2      131.19      127.67      6.92 o 
   1  11   2      180.44      185.00      6.72 o 
   2  11   2        7.06        5.08      3.14 o 
   3  11   2       17.36       21.14      3.76 o 
   4  11   2        7.10        7.21      3.72 o 
  -3  12   2        3.79        4.04      3.55 o 
  -2  12   2       20.62       17.03      3.64 o 
  -1  12   2       14.03       18.07      4.34 o 
   0  12   2        8.18        7.00      3.99 o 
   1  12   2       26.14       17.08      3.60 o 
   2  12   2       10.80       10.67      3.75 o 
  -9   0   3      511.96      554.85     19.19 o 
  -7   0   3      295.61      328.51     11.85 o 
  -5   0   3      912.91      944.07     28.86 o 
  -3   0   3    11055.68    11315.91    199.83 o 
  -1   0   3     4874.86     4623.59     81.77 o 
   1   0   3    13601.49    11951.78    348.77 o 
   3   0   3       10.80       10.69      0.95 o 
   5   0   3     1736.10     1723.76     51.53 o 
   7   0   3       14.57        4.23      2.96 o 
  -9   1   3       24.79       29.88      4.81 o 
  -8   1   3       96.65       92.45      5.96 o 
  -7   1   3        0.32       -0.07      1.99 o 
  -6   1   3      378.19      372.55      7.75 o 
  -5   1   3      846.43      910.44     16.99 o 
  -4   1   3      201.50      195.51      3.50 o 
  -3   1   3      188.13      220.33      7.34 o 
  -2   1   3       11.60       12.01      0.93 o 
  -1   1   3      278.34      267.48      4.08 o 
   0   1   3    11782.19    11480.23    166.54 o 
   1   1   3      258.92      207.96      5.47 o 
   2   1   3      195.28      179.38      2.70 o 
   3   1   3     1396.87     1362.73     23.23 o 
   4   1   3       47.83       50.60      1.56 o 
   5   1   3      113.07      129.61      3.15 o 
   6   1   3       14.58       16.25      1.87 o 
   7   1   3      110.11      115.10      4.20 o 
   8   1   3        0.30        0.25      2.44 o 
  -9   2   3       50.03       56.58      3.81 o 
  -8   2   3      216.95      233.92      6.87 o 
  -7   2   3      204.88      204.82      5.17 o 
  -6   2   3       41.17       37.07      2.03 o 
  -5   2   3       90.72       83.18      2.67 o 
  -4   2   3        0.02        0.58      0.69 o 
  -3   2   3      902.00      959.05     14.86 o 
  -2   2   3     1604.26     1656.47     25.29 o 
  -1   2   3      331.21      329.77      5.00 o 
   0   2   3     4008.89     3725.20     56.26 o 
   1   2   3        6.30        5.49      0.37 o 
   2   2   3        1.42        1.93      0.38 o 
   3   2   3     1308.50     1404.56     21.46 o 
   4   2   3       17.01       20.19      1.10 o 
   5   2   3        0.93        0.62      1.02 o 
   6   2   3      540.87      555.43     10.33 o 
   7   2   3       61.79       70.84      3.37 o 
   8   2   3       20.02       23.56      6.06 o 
  -9   3   3       22.97       20.52      6.33 o 
  -8   3   3      196.91      194.40      5.69 o 
  -7   3   3       77.05       83.19      3.09 o 
  -6   3   3        0.94        1.06      1.46 o 
  -5   3   3        3.69        2.30      1.24 o 
  -4   3   3      176.84      166.92      3.31 o 
  -3   3   3        3.83       11.81      2.27 o 
  -2   3   3      850.94      852.24     13.22 o 
  -1   3   3      250.72      218.93      3.94 o 
   0   3   3      472.90      463.99      9.98 o 
   1   3   3     1899.11     1856.99     28.25 o 
   2   3   3      718.71      745.59     11.69 o 
   3   3   3     1764.27     1763.89     27.08 o 
   4   3   3       79.06       78.22      2.07 o 
   5   3   3      176.45      178.65      3.67 o 
   6   3   3        9.99        7.30      1.42 o 
   7   3   3       71.09       75.13      4.85 o 
   8   3   3        9.74       10.29      2.70 o 
  -9   4   3        0.13       -0.21      2.63 o 
  -8   4   3        0.16        1.39      2.16 o 
  -7   4   3      123.62      109.76      5.44 o 
  -6   4   3       27.65       21.14      2.28 o 
  -5   4   3      416.54      422.18      8.50 o 
  -4   4   3     1763.75     1835.28     34.11 o 
  -3   4   3      253.15      231.69      4.05 o 
  -2   4   3      277.12      313.61      5.18 o 
  -1   4   3     1674.81     1761.30     29.82 o 
   0   4   3      458.77      416.18      9.08 o 
   1   4   3     1404.21     1465.45     22.44 o 
   2   4   3      400.72      425.19      6.93 o 
   3   4   3      490.50      469.75      7.69 o 
   4   4   3      431.92      415.98      7.02 o 
   5   4   3       63.51       63.12      2.46 o 
   6   4   3      284.16      284.99      5.46 o 
   7   4   3       15.82       14.35      1.83 o 
   8   4   3       36.35       41.69      3.38 o 
  -8   5   3       62.43       60.95      3.16 o 
  -7   5   3        0.16       -0.50      1.87 o 
  -6   5   3        2.24        1.38      1.57 o 
  -5   5   3        3.29        2.64      1.39 o 
  -4   5   3      413.32      458.76     24.53 o 
  -3   5   3     1465.40     1491.77     23.01 o 
  -2   5   3     1508.68     1634.33     25.12 o 
  -1   5   3      130.51      121.78      2.46 o 
   0   5   3     1248.88     1265.58     26.50 o 
   1   5   3      266.91      305.20      5.08 o 
   2   5   3      240.44      263.37      4.58 o 
   3   5   3       95.50       94.88      2.27 o 
   4   5   3       42.16       42.40      1.65 o 
   5   5   3       78.41       76.76      2.32 o 
   6   5   3        9.09       10.56      1.65 o 
   7   5   3       11.73       10.39      1.94 o 
   8   5   3        0.55        0.88      2.42 o 
  -8   6   3       29.66       30.73      5.75 o 
  -7   6   3       14.64       12.69      2.63 o 
  -6   6   3        0.66        0.77      1.67 o 
  -5   6   3      355.28      324.67     11.98 o 
  -4   6   3        4.43        5.95      1.36 o 
  -3   6   3       90.26       96.74      2.80 o 
  -2   6   3      120.20      109.86      2.73 o 
  -1   6   3      275.33      296.39      6.85 o 
   0   6   3     2067.62     2138.32     44.50 o 
   1   6   3      338.65      345.06      9.52 o 
   2   6   3      739.69      724.37     13.60 o 
   3   6   3      244.63      261.35      5.66 o 
   4   6   3      100.32      102.01      3.23 o 
   5   6   3       59.07       53.02      4.04 o 
   6   6   3       26.37       19.66      2.35 o 
   7   6   3       21.65       18.88      2.56 o 
  -8   7   3       15.00       10.68      2.98 o 
  -7   7   3      103.24      104.07     16.58 o 
  -6   7   3        8.26       11.36      2.98 o 
  -5   7   3       74.89       65.49      3.73 o 
  -4   7   3       42.50       38.56      2.92 o 
  -3   7   3       44.42       48.83      5.39 o 
  -2   7   3       50.43       51.52      2.53 o 
  -1   7   3       25.24       15.60      2.46 o 
   0   7   3      625.00      629.88     13.76 o 
   1   7   3        5.35        1.60      1.08 o 
   2   7   3       29.66       27.07      1.64 o 
   3   7   3      218.64      195.61      5.90 o 
   4   7   3      111.85      107.55      5.05 o 
   5   7   3       73.44       63.71      6.12 o 
   6   7   3        0.73        1.94      2.14 o 
   7   7   3        0.55        0.43      2.48 o 
  -7   8   3       52.55       47.19      4.56 o 
  -6   8   3        5.39        2.86      3.16 o 
  -5   8   3        0.88        0.22      2.74 o 
  -4   8   3      131.90      123.79      5.07 o 
  -3   8   3       49.04       52.98      3.40 o 
  -2   8   3       20.20       20.92      1.88 o 
  -1   8   3       15.93       12.97      5.61 o 
   0   8   3        9.85        6.95      6.63 o 
   1   8   3       72.94       61.01     10.41 o 
   2   8   3      878.65      890.43     16.77 o 
   3   8   3        0.01        1.36      1.61 o 
   4   8   3      193.15      196.09      5.13 o 
   5   8   3       27.86       28.23      2.71 o 
   6   8   3       31.80       32.13      2.86 o 
  -6   9   3       31.68       34.57      7.66 o 
  -5   9   3        0.66       -0.13      4.36 o 
  -4   9   3      122.97      112.34      5.03 o 
  -3   9   3      204.90      224.78     11.85 o 
  -2   9   3       20.31       23.85      2.16 o 
  -1   9   3       20.45       28.22      2.03 o 
   0   9   3        0.12        1.63      1.34 o 
   1   9   3       86.42       86.72      3.88 o 
   2   9   3        9.05        6.08      2.53 o 
   3   9   3      173.43      165.88      6.64 o 
   4   9   3        4.19        5.50      2.07 o 
   5   9   3       36.64       42.06      3.44 o 
  -6  10   3        0.17       -0.80      3.25 o 
  -5  10   3        5.04        5.51      3.22 o 
  -4  10   3       11.07        7.35      2.95 o 
  -3  10   3       43.93       45.70      4.56 o 
  -2  10   3      155.27      163.73      5.88 o 
  -1  10   3       48.77       48.94      6.96 o 
   0  10   3       31.85       31.69      2.58 o 
   1  10   3        8.22       10.98      2.46 o 
   2  10   3       15.66       16.45      4.91 o 
   3  10   3       18.76       14.64      4.23 o 
   4  10   3       35.73       36.26      3.82 o 
   5  10   3        5.42        5.94      4.69 o 
  -4  11   3        1.20        1.18      3.37 o 
  -3  11   3        0.00        1.32      2.99 o 
  -2  11   3        0.16        1.62      2.88 o 
  -1  11   3       61.02       57.09      3.34 o 
   0  11   3        0.00       -2.31      3.37 o 
   1  11   3       96.72       89.81      4.64 o 
   2  11   3        1.14        0.27      3.11 o 
   3  11   3        0.01       -0.95      3.08 o 
   4  11   3       54.60       44.08      4.35 o 
  -3  12   3        4.99        4.59      3.55 o 
  -2  12   3       20.32       22.62      3.75 o 
   0  12   3        4.77        6.53      3.29 o 
   1  12   3        5.15        5.16      3.25 o 
   2  12   3      101.17      113.08      5.79 o 
  -8   0   4      140.80      143.74      7.44 o 
  -6   0   4       26.31       25.67      2.98 o 
  -4   0   4     2272.24     2265.63     40.49 o 
  -2   0   4     2505.59     2461.90     43.70 o 
   0   0   4       49.42       82.45      2.04 o 
   2   0   4        8.26       20.99      2.18 o 
   4   0   4      855.84      928.80     19.75 o 
   6   0   4      205.24      174.89      7.24 o 
   8   0   4       69.97       74.40      5.50 o 
  -9   1   4        4.98        2.39      2.96 o 
  -8   1   4       82.72       80.59      3.77 o 
  -7   1   4      130.23      138.98      6.64 o 
  -6   1   4      184.71      192.85      4.72 o 
  -5   1   4       29.55       29.69      1.62 o 
  -4   1   4      412.67      432.12      7.11 o 
  -3   1   4      333.64      351.54      5.09 o 
  -2   1   4     1609.23     1689.19     28.59 o 
  -1   1   4     3355.88     3137.17     42.10 o 
   0   1   4      881.47      888.92     13.09 o 
   1   1   4       17.77       24.13      1.44 o 
   2   1   4      148.69      139.31      2.40 o 
   3   1   4     1385.55     1419.16     24.22 o 
   4   1   4        6.42       11.07      0.99 o 
   5   1   4      125.39      121.21      3.11 o 
   6   1   4       47.93       46.87      2.52 o 
   7   1   4       57.20       56.96      3.06 o 
   8   1   4      203.65      230.00     10.44 o 
  -9   2   4        0.14        0.21      2.95 o 
  -8   2   4        8.99        5.47      2.76 o 
  -7   2   4        2.18        2.60      1.76 o 
  -6   2   4       42.19       41.90      2.17 o 
  -5   2   4      692.05      679.56     12.76 o 
  -4   2   4      178.27      227.94      4.06 o 
  -3   2   4     5095.87     5076.59     89.92 o 
  -2   2   4      477.33      448.31      6.35 o 
  -1   2   4       27.91       17.51      0.80 o 
   0   2   4     1500.22     1364.86     18.45 o 
   1   2   4        8.18        3.18      0.40 o 
   2   2   4     1020.37      938.84     12.86 o 
   3   2   4      626.11      690.56      9.62 o 
   4   2   4      270.35      262.64      4.70 o 
   5   2   4      330.36      312.32      7.56 o 
   6   2   4       17.16       18.87      2.04 o 
   7   2   4        0.59        1.00      2.12 o 
   8   2   4       19.98       25.06      3.05 o 
  -9   3   4       11.23        9.73      3.12 o 
  -8   3   4       32.23       27.98      5.19 o 
  -7   3   4       67.49       68.43      2.94 o 
  -6   3   4      129.67      128.53      3.71 o 
  -5   3   4       39.07       43.17      1.53 o 
  -4   3   4       55.11       52.96      1.78 o 
  -3   3   4      137.11      114.15      3.70 o 
  -2   3   4      269.94      283.84      4.72 o 
  -1   3   4      392.21      352.68      6.21 o 
   0   3   4     5493.76     5254.86     79.38 o 
   1   3   4      122.09      137.85      2.18 o 
   2   3   4      693.66      741.89     10.26 o 
   3   3   4      587.25      615.73      9.87 o 
   4   3   4     1061.66     1056.69     16.62 o 
   5   3   4       11.16        9.91      1.33 o 
   6   3   4      215.82      210.93     18.55 o 
   7   3   4      102.13      107.59      4.15 o 
   8   3   4        1.16        3.58      2.90 o 
  -9   4   4        2.30        0.38      2.66 o 
  -8   4   4      121.34      118.19      8.37 o 
  -7   4   4      120.69      126.99      4.11 o 
  -6   4   4      364.30      344.03      7.39 o 
  -5   4   4       10.43       12.79      1.46 o 
  -4   4   4      327.62      343.10      5.83 o 
  -3   4   4      114.49      100.53      2.43 o 
  -2   4   4     1515.37     1520.80     23.38 o 
  -1   4   4       61.49       62.35      2.49 o 
   0   4   4      146.31      173.24      6.98 o 
   1   4   4     2550.16     2685.64     40.77 o 
   2   4   4      112.62      121.15      2.47 o 
   3   4   4      611.44      583.70      9.45 o 
   4   4   4       36.66       36.78      2.07 o 
   5   4   4       43.89       49.40      3.00 o 
   6   4   4        2.75        1.91      1.48 o 
   7   4   4       11.03       10.93      3.57 o 
   8   4   4       11.03       12.13      5.26 o 
  -8   5   4        5.63        7.60      2.37 o 
  -7   5   4       82.84       78.79      3.11 o 
  -6   5   4        5.70        4.37      1.65 o 
  -5   5   4        6.74        5.37      1.40 o 
  -4   5   4        3.52        3.68      0.93 o 
  -3   5   4      480.72      505.52      8.25 o 
  -2   5   4     1344.09     1368.98     21.16 o 
  -1   5   4        2.63        2.80      1.66 o 
   0   5   4     1442.11     1492.33     31.27 o 
   1   5   4     1176.64     1261.72     19.46 o 
   2   5   4       13.21        7.92      0.87 o 
   3   5   4      314.31      327.01      5.67 o 
   4   5   4       12.54       11.83      1.38 o 
   5   5   4       29.19       29.72      2.13 o 
   6   5   4       69.69       65.68      2.46 o 
   7   5   4       70.38       64.90      3.12 o 
  -8   6   4        7.90        5.83      2.45 o 
  -7   6   4       19.33       17.61      2.23 o 
  -6   6   4       44.14       52.85      3.72 o 
  -5   6   4       16.81       16.58      1.78 o 
  -4   6   4       25.09       24.43      1.67 o 
  -3   6   4      331.22      319.07      9.88 o 
  -2   6   4      279.94      295.00      6.17 o 
  -1   6   4      483.71      503.33     11.10 o 
   0   6   4      260.50      256.63      6.13 o 
   1   6   4        2.04        2.58      1.04 o 
   2   6   4       10.66       12.50      1.35 o 
   3   6   4       29.54       32.34      1.82 o 
   4   6   4       76.46       66.72      2.63 o 
   5   6   4       32.32       32.20      2.22 o 
   6   6   4        0.05        0.41      1.97 o 
   7   6   4        0.46        0.14      2.44 o 
  -8   7   4       42.14       29.06      4.29 o 
  -7   7   4        0.01        1.33      3.15 o 
  -6   7   4      511.21      464.30     12.64 o 
  -5   7   4        6.63        4.91      2.57 o 
  -4   7   4      132.43      139.52      5.43 o 
  -3   7   4       22.34       21.93      1.78 o 
  -2   7   4        6.76        7.29      1.80 o 
  -1   7   4       31.68       36.45      3.09 o 
   0   7   4      297.89      309.28      7.35 o 
   1   7   4       28.76       28.95      1.60 o 
   2   7   4       48.94       50.58      2.14 o 
   3   7   4       47.09       52.32      5.63 o 
   4   7   4      173.74      171.66      4.60 o 
   5   7   4        5.85        3.38      2.00 o 
   6   7   4      109.90      116.76      8.98 o 
  -7   8   4       69.50       50.19      4.37 o 
  -6   8   4       10.51        9.34      3.55 o 
  -5   8   4      195.16      197.19      7.06 o 
  -4   8   4        9.44        5.10      2.61 o 
  -3   8   4       68.16       69.83      3.84 o 
  -2   8   4       33.84       36.31      2.17 o 
  -1   8   4        0.51       -0.45      1.42 o 
   0   8   4       37.01       40.24      2.11 o 
   1   8   4       72.08       73.63      2.59 o 
   2   8   4       15.08       14.26      1.65 o 
   3   8   4      392.23      407.97      8.54 o 
   4   8   4       26.68       18.47      2.07 o 
   5   8   4       14.33       15.12      2.44 o 
   6   8   4       48.44       52.30      3.27 o 
  -6   9   4       32.41       34.85      7.46 o 
  -5   9   4        3.13        1.05      3.37 o 
  -4   9   4      258.89      259.88      8.33 o 
  -3   9   4       27.60       25.60      3.45 o 
  -2   9   4       68.64       87.26      5.67 o 
  -1   9   4        5.55        3.03      1.68 o 
   0   9   4        0.15        0.46      1.58 o 
   1   9   4       69.34       64.08      2.56 o 
   2   9   4        5.28        5.18      1.75 o 
   3   9   4       34.80       36.34      2.40 o 
   4   9   4       10.66       16.98      2.32 o 
   5   9   4        1.80        2.21      2.24 o 
  -5  10   4       25.76       19.19      6.30 o 
  -4  10   4        1.07        0.18      5.19 o 
  -3  10   4        8.49       11.10      4.93 o 
  -2  10   4       10.04       10.81      4.15 o 
  -1  10   4        3.17        2.90      3.01 o 
   0  10   4       47.24       47.74      4.30 o 
   1  10   4        0.84        3.06      2.39 o 
   2  10   4        3.69        3.28      2.62 o 
   3  10   4        5.83        2.57      2.13 o 
   4  10   4        1.17       -0.25      2.44 o 
  -4  11   4       37.21       45.07      6.41 o 
  -3  11   4        8.73        7.64      3.13 o 
  -2  11   4      141.95      136.09      5.84 o 
  -1  11   4       35.16       35.74      4.49 o 
   0  11   4        0.23        1.20      2.76 o 
   1  11   4       23.90       23.42      3.20 o 
   2  11   4       34.30       45.53      6.77 o 
   3  11   4        0.14        0.28      3.42 o 
  -2  12   4        1.42        1.25      3.30 o 
   0  12   4       58.01       62.89      4.53 o 
   1  12   4        0.80        1.16      3.42 o 
  -9   0   5        4.20        1.43      4.41 o 
  -7   0   5      181.22      196.67      8.35 o 
  -5   0   5     2668.64     2888.36     85.58 o 
  -3   0   5      667.49      698.38     25.45 o 
  -1   0   5     1572.52     1316.19     23.52 o 
   1   0   5    11002.36    10817.69    221.94 o 
   3   0   5      513.51      493.30     10.78 o 
   5   0   5        0.83        2.18      2.07 o 
   7   0   5      164.52      193.69      8.35 o 
  -9   1   5      136.54      140.40     10.02 o 
  -8   1   5      209.80      215.96      6.54 o 
  -7   1   5      108.31      104.98     11.62 o 
  -6   1   5      995.59     1067.29     19.94 o 
  -5   1   5      148.16      154.23      3.17 o 
  -4   1   5      111.17      133.35      3.80 o 
  -3   1   5      462.91      507.04      7.80 o 
  -2   1   5     1455.14     1390.87     21.29 o 
  -1   1   5      323.26      309.84      4.39 o 
   0   1   5      898.31      872.88     12.92 o 
   1   1   5      796.42      784.44     13.53 o 
   2   1   5       48.89       42.96      1.15 o 
   3   1   5       34.93       27.28      1.19 o 
   4   1   5       83.91       73.48      2.18 o 
   5   1   5     1132.78     1167.82     20.40 o 
   6   1   5      248.73      221.29      7.78 o 
   7   1   5        3.96        2.53      2.24 o 
   8   1   5        0.33       -0.81      2.75 o 
  -9   2   5        0.07        0.51      2.95 o 
  -8   2   5       47.94       51.15      4.34 o 
  -7   2   5      155.11      153.87      6.97 o 
  -6   2   5        2.56        1.84      1.53 o 
  -5   2   5      158.50      144.90      3.02 o 
  -4   2   5     1187.95     1339.80     20.80 o 
  -3   2   5       77.03       93.35      3.05 o 
  -2   2   5     1078.85     1038.31     15.44 o 
  -1   2   5      522.16      612.58      9.19 o 
   0   2   5     2839.50     2932.27     39.31 o 
   1   2   5      273.49      260.28      3.80 o 
   2   2   5      179.08      150.12      3.48 o 
   3   2   5        4.26        5.37      0.67 o 
   4   2   5       15.08       22.05      1.37 o 
   5   2   5       75.93       86.15      6.11 o 
   6   2   5      114.24      113.21      5.12 o 
   7   2   5        2.01        1.93      2.31 o 
   8   2   5        0.22       -0.52      2.80 o 
  -9   3   5       65.82       71.07      4.12 o 
  -8   3   5       96.31       92.58      3.56 o 
  -7   3   5      182.14      165.77      6.32 o 
  -6   3   5        3.30        1.21      1.67 o 
  -5   3   5        4.23        3.22      0.98 o 
  -4   3   5      794.07      801.90     14.88 o 
  -3   3   5       89.56       90.29      2.27 o 
  -2   3   5      283.89      303.89      5.08 o 
  -1   3   5      608.23      631.41      9.49 o 
   0   3   5       50.64       52.50      2.43 o 
   1   3   5      182.33      166.95      2.60 o 
   2   3   5      214.50      255.69      3.84 o 
   3   3   5       24.45       19.03      1.05 o 
   4   3   5       74.92       81.43      2.21 o 
   5   3   5        3.41        1.17      1.25 o 
   6   3   5      232.64      200.60      5.72 o 
   7   3   5      228.16      243.74     10.23 o 
  -9   4   5       15.34        9.47      3.11 o 
  -8   4   5       64.06       56.88      3.19 o 
  -7   4   5        0.14        0.30      1.93 o 
  -6   4   5       81.23       81.40      4.93 o 
  -5   4   5      668.56      660.17     16.32 o 
  -4   4   5      279.01      253.02      4.51 o 
  -3   4   5       64.32       49.94      1.52 o 
  -2   4   5      316.57      391.42      6.31 o 
  -1   4   5       18.16       15.76      1.40 o 
   0   4   5      292.59      254.35      5.08 o 
   1   4   5        5.07        7.62      0.92 o 
   2   4   5       82.16       87.15      1.75 o 
   3   4   5      217.58      215.48      4.03 o 
   4   4   5        6.71        3.15      1.13 o 
   5   4   5       66.43       60.43      3.75 o 
   6   4   5       22.01       28.71      1.90 o 
   7   4   5        8.93        6.89      2.46 o 
  -8   5   5       12.15        8.47      2.40 o 
  -7   5   5      160.99      150.07      9.92 o 
  -6   5   5      148.31      135.97      8.18 o 
  -5   5   5        0.25        0.80      1.43 o 
  -4   5   5        0.10        1.07      0.95 o 
  -3   5   5        7.85        7.02      0.92 o 
  -2   5   5      347.95      334.70      6.60 o 
  -1   5   5        3.00        5.52      1.10 o 
   0   5   5       67.96       65.19      2.03 o 
   1   5   5       89.25      109.91      2.82 o 
   2   5   5       83.99       81.91      4.81 o 
   3   5   5        7.19        8.45      1.41 o 
   4   5   5      111.99      144.63      3.96 o 
   5   5   5      748.59      699.84     13.64 o 
   6   5   5       14.65       15.88      2.27 o 
   7   5   5        0.02        4.78      2.80 o 
  -8   6   5        2.31        3.64      3.73 o 
  -7   6   5       16.91       18.59      3.37 o 
  -6   6   5       80.47       74.66      4.85 o 
  -5   6   5        8.78        8.65      2.67 o 
  -4   6   5       27.94       28.23      3.68 o 
  -3   6   5        6.35        6.29      1.45 o 
  -2   6   5       60.04       61.86      1.87 o 
  -1   6   5      165.80      201.19      5.06 o 
   0   6   5      105.99      105.46      2.80 o 
   1   6   5       76.10       86.04      2.64 o 
   2   6   5        0.51        0.13      1.20 o 
   3   6   5       23.11       19.89      1.72 o 
   4   6   5      133.94      148.10      4.18 o 
   5   6   5       32.21       31.80      2.38 o 
   6   6   5       38.73       38.90      4.68 o 
   7   6   5       16.24       22.35      2.89 o 
  -8   7   5        6.75        4.82      4.21 o 
  -7   7   5        3.47        0.31      3.28 o 
  -6   7   5        7.84        6.29      3.20 o 
  -5   7   5      326.66      325.24      9.52 o 
  -4   7   5      147.86      146.23     14.44 o 
  -3   7   5      232.67      252.02      5.74 o 
  -2   7   5       30.11       28.81      2.08 o 
  -1   7   5      385.30      422.19      9.61 o 
   0   7   5       25.87       24.03      1.76 o 
   1   7   5        0.42        0.47      1.18 o 
   2   7   5       94.04      103.77      3.23 o 
   3   7   5      226.24      208.87      6.45 o 
   4   7   5       58.74       51.60      2.67 o 
   5   7   5        3.54        3.18      2.11 o 
   6   7   5       67.16       51.00      3.20 o 
  -7   8   5        1.47        2.12      3.76 o 
  -6   8   5       13.59       13.04      3.50 o 
  -5   8   5        0.75        1.17      3.00 o 
  -4   8   5        0.01        2.24      2.83 o 
  -3   8   5      294.01      328.61      7.20 o 
  -2   8   5       46.14       43.08      2.48 o 
  -1   8   5        6.93        5.27      1.54 o 
   0   8   5       23.40       23.97      1.64 o 
   1   8   5       99.98       93.83      3.02 o 
   2   8   5       17.30       14.14      1.76 o 
   3   8   5        1.69        2.73      1.79 o 
   4   8   5       16.09       16.74      2.16 o 
   5   8   5        4.86        4.23      2.20 o 
   6   8   5        2.02        0.13      2.60 o 
  -6   9   5        7.22       11.07      4.02 o 
  -5   9   5      103.73      106.29      5.56 o 
  -4   9   5        1.29        1.45      3.40 o 
  -3   9   5      219.82      224.19     10.53 o 
  -2   9   5       25.16       32.15      2.55 o 
  -1   9   5        2.32        1.77      1.69 o 
   0   9   5       11.52       10.08      1.68 o 
   1   9   5       21.06       16.49      1.90 o 
   2   9   5        0.17        0.34      1.70 o 
   3   9   5       39.19       43.61      5.05 o 
   4   9   5       65.79       91.13      3.63 o 
   5   9   5        3.56        2.16      2.51 o 
  -5  10   5        6.61        9.23      5.42 o 
  -4  10   5       22.10       15.37      3.69 o 
  -3  10   5        8.71        7.50      3.63 o 
  -2  10   5       19.98       25.07      2.63 o 
  -1  10   5        1.48        0.10      1.90 o 
   0  10   5       86.48       85.82      6.06 o 
   1  10   5        9.24        7.66      1.93 o 
   2  10   5       70.40       75.56      4.25 o 
   3  10   5        9.54       14.74      2.54 o 
   4  10   5        1.32        2.47      2.84 o 
  -4  11   5        6.80        3.73      5.32 o 
  -3  11   5        3.20        0.10      4.69 o 
  -2  11   5        0.04       -0.49      4.88 o 
  -1  11   5       13.74       18.05      3.97 o 
   0  11   5        8.11        5.28      2.92 o 
   1  11   5       12.33       10.92      4.18 o 
   2  11   5        2.41        0.99      3.63 o 
   3  11   5       59.58       58.04      5.86 o 
  -2  12   5        1.21        1.64      3.64 o 
   0  12   5        1.73       -0.36      4.12 o 
  -8   0   6        8.88        8.61      3.89 o 
  -6   0   6      264.97      317.26     11.41 o 
  -4   0   6        8.36        3.80      1.17 o 
  -2   0   6     3194.25     3454.29     61.31 o 
   0   0   6      811.57      788.38     16.60 o 
   2   0   6     1731.76     1760.81     52.10 o 
   4   0   6      195.63      178.42      6.18 o 
  -9   1   6        0.03        0.73      3.17 o 
  -8   1   6        2.10        5.91      4.36 o 
  -7   1   6      213.07      210.99     27.28 o 
  -6   1   6       53.83       64.87      4.01 o 
  -5   1   6       10.10       10.99      1.11 o 
  -4   1   6       35.71       37.39      1.16 o 
  -3   1   6      193.81      201.28      3.24 o 
  -2   1   6      349.08      317.52      5.25 o 
  -1   1   6      457.84      403.63      5.69 o 
   0   1   6      701.08      697.00     10.43 o 
   1   1   6      935.04      933.46     16.07 o 
   2   1   6        6.51        4.50      0.79 o 
   3   1   6      164.65      151.38      3.22 o 
   4   1   6       50.64       47.14      3.27 o 
   5   1   6      209.10      214.05      5.69 o 
   6   1   6       46.18       56.31      5.23 o 
   7   1   6        3.16        2.73      2.35 o 
  -9   2   6       69.99       80.11      4.40 o 
  -8   2   6       93.55       87.14      3.59 o 
  -7   2   6       46.78       57.88      5.40 o 
  -6   2   6       31.26       31.44      1.59 o 
  -5   2   6       23.04       25.88      2.70 o 
  -4   2   6       72.15       78.44      2.24 o 
  -3   2   6     1216.35     1355.29     20.14 o 
  -2   2   6       36.11       28.74      0.87 o 
  -1   2   6     1986.49     1887.98     27.66 o 
   0   2   6     2105.60     1955.08     26.41 o 
   1   2   6      800.31      830.60     11.43 o 
   2   2   6      394.48      353.79      5.58 o 
   3   2   6        2.74        5.10      0.79 o 
   4   2   6        9.37        6.52      1.20 o 
   5   2   6      220.08      199.19     10.88 o 
   6   2   6       21.61       21.40      2.66 o 
   7   2   6       19.61       23.91      2.76 o 
  -9   3   6       29.18       30.97      3.02 o 
  -8   3   6       54.99       55.65      4.35 o 
  -7   3   6        1.96        0.71      1.91 o 
  -6   3   6       93.22      100.99      5.24 o 
  -5   3   6      268.81      274.55      5.01 o 
  -4   3   6      110.79      113.56      3.86 o 
  -3   3   6       14.40       18.56      1.03 o 
  -2   3   6        1.99        1.43      0.56 o 
  -1   3   6       15.82       13.67      0.76 o 
   0   3   6      223.98      213.62      3.20 o 
   1   3   6        4.17        2.21      0.57 o 
   2   3   6      371.67      354.10      5.19 o 
   3   3   6     1614.83     1620.17     25.03 o 
   4   3   6      392.28      390.41      7.46 o 
   5   3   6       40.36       57.26      4.55 o 
   6   3   6       33.15       32.20      2.63 o 
   7   3   6        9.17       14.36      2.77 o 
  -9   4   6       16.09       16.00      2.98 o 
  -8   4   6        3.35        2.09      2.32 o 
  -7   4   6      222.63      226.95      5.77 o 
  -6   4   6        7.79        7.65      1.85 o 
  -5   4   6      230.98      233.21      4.46 o 
  -4   4   6      671.23      663.03     10.69 o 
  -3   4   6       13.04       14.74      1.31 o 
  -2   4   6      708.05      756.73     11.84 o 
  -1   4   6      180.27      177.00      4.41 o 
   0   4   6      136.54      133.94      2.50 o 
   1   4   6      522.31      483.55      6.88 o 
   2   4   6      239.41      263.14      4.02 o 
   3   4   6        0.20        1.62      0.99 o 
   4   4   6        2.57        2.08      1.18 o 
   5   4   6       18.68       19.90      2.98 o 
   6   4   6       59.46       63.33      2.71 o 
   7   4   6      110.56      116.63      8.87 o 
  -8   5   6        0.02        0.25      2.36 o 
  -7   5   6       70.22       69.18      3.15 o 
  -6   5   6      120.06      103.53      6.53 o 
  -5   5   6       73.24       78.93      4.58 o 
  -4   5   6       37.88       39.19      2.39 o 
  -3   5   6      362.28      390.33      8.70 o 
  -2   5   6      357.73      373.60      7.36 o 
  -1   5   6      785.71      790.01     17.01 o 
   0   5   6       61.19       51.34      1.85 o 
   1   5   6        6.21        6.65      1.13 o 
   2   5   6       36.80       39.01      1.82 o 
   3   5   6       13.55       13.54      1.62 o 
   4   5   6      105.29       74.92      5.22 o 
   5   5   6        2.54        2.19      1.76 o 
   6   5   6        5.86        2.53      2.19 o 
   7   5   6        0.45       -0.13      3.68 o 
  -8   6   6        0.01       -1.13      3.56 o 
  -7   6   6        3.13       -0.49      3.26 o 
  -6   6   6      209.53      191.69      7.04 o 
  -5   6   6      179.39      188.30      6.59 o 
  -4   6   6       15.62       16.24      1.72 o 
  -3   6   6      169.12      177.00      4.47 o 
  -2   6   6       80.95       82.55      2.56 o 
  -1   6   6        2.95        1.33      1.23 o 
   0   6   6      223.30      205.66      4.52 o 
   1   6   6       73.96       71.96      2.43 o 
   2   6   6        9.60       14.10      1.93 o 
   3   6   6        0.42        0.23      1.52 o 
   4   6   6      136.89      130.00      4.83 o 
   5   6   6        4.93        7.16      2.10 o 
   6   6   6       27.95       23.47      2.64 o 
  -7   7   6       18.77       18.81      3.95 o 
  -6   7   6       16.21       19.88      3.62 o 
  -5   7   6       67.24       65.46      4.20 o 
  -4   7   6      169.73      146.93      5.76 o 
  -3   7   6      201.52      211.47      5.21 o 
  -2   7   6       11.50        8.36      1.37 o 
  -1   7   6      243.46      248.70      8.52 o 
   0   7   6       63.33       55.61      3.28 o 
   1   7   6      138.96      144.63      4.58 o 
   2   7   6      212.56      216.12      5.16 o 
   3   7   6      321.86      300.38      6.73 o 
   4   7   6      220.07      220.60      5.58 o 
   5   7   6        2.19        0.32      2.20 o 
   6   7   6       21.83       29.36      3.32 o 
  -7   8   6       13.45        8.61      4.32 o 
  -6   8   6       51.53       49.68      4.47 o 
  -5   8   6       80.39       77.75     15.39 o 
  -4   8   6       64.54       40.45      8.19 o 
  -3   8   6        0.45       -0.75      1.87 o 
  -2   8   6      269.39      275.35      5.34 o 
  -1   8   6       29.98       31.67      2.17 o 
   0   8   6        0.17       -0.25      1.40 o 
   1   8   6        7.25        6.98      1.60 o 
   2   8   6        6.16        3.47      1.71 o 
   3   8   6       30.80       36.88      3.15 o 
   4   8   6       29.26       27.81      2.78 o 
   5   8   6        0.01       -0.03      2.57 o 
  -6   9   6       20.60       13.88      4.20 o 
  -5   9   6        1.46        2.84      3.82 o 
  -4   9   6        2.54        1.51      3.54 o 
  -3   9   6       44.56       53.45      4.17 o 
  -2   9   6       40.90       37.15      2.87 o 
  -1   9   6       11.17       11.98      2.03 o 
   0   9   6       30.63       27.99      2.87 o 
   1   9   6      105.18      101.15      3.86 o 
   2   9   6      191.69      191.71     12.06 o 
   3   9   6        0.15        0.44      2.26 o 
   4   9   6        2.50        0.12      2.52 o 
  -5  10   6       65.94       82.83      5.41 o 
  -4  10   6        7.14        5.09      3.77 o 
  -3  10   6       40.74       34.76      4.04 o 
  -2  10   6      143.28      147.68      4.82 o 
  -1  10   6        3.12        1.39      2.06 o 
   0  10   6       18.55       16.19      2.34 o 
   1  10   6        3.20        1.59      2.24 o 
   2  10   6       12.77       15.62      5.00 o 
   3  10   6       37.19       28.94      4.40 o 
  -4  11   6        1.19        3.63      5.99 o 
  -3  11   6       93.92       82.15      8.17 o 
  -2  11   6       34.72       33.43      6.17 o 
  -1  11   6        1.14       -0.08      3.58 o 
   0  11   6       69.60       64.99      5.37 o 
   1  11   6        2.82        0.18      3.94 o 
   2  11   6        1.76        4.93      4.38 o 
  -9   0   7       63.32       57.41      5.89 o 
  -7   0   7       19.00        6.79      3.47 o 
  -5   0   7      362.55      391.28     13.81 o 
  -3   0   7     1664.51     1640.96     29.59 o 
  -1   0   7     6232.50     6217.89    110.03 o 
   1   0   7      645.31      650.55     13.93 o 
   3   0   7      568.07      572.83     12.52 o 
   5   0   7      120.87      122.22      5.78 o 
   7   0   7      127.13      118.80      6.41 o 
  -9   1   7        3.83        1.50      3.26 o 
  -8   1   7       62.03       65.75      3.85 o 
  -7   1   7        9.44        7.79      2.06 o 
  -6   1   7        1.42        1.32      1.28 o 
  -5   1   7        7.66        6.74      0.92 o 
  -4   1   7      219.01      236.44      3.81 o 
  -3   1   7       21.42       20.88      2.88 o 
  -2   1   7       18.70       17.77      2.13 o 
  -1   1   7     2315.92     2424.37     32.72 o 
   0   1   7       49.73       55.84      1.80 o 
   1   1   7      199.63      218.17      3.64 o 
   2   1   7       66.19       63.70      1.62 o 
   3   1   7      151.88      168.93      4.36 o 
   4   1   7       49.87       49.22      1.89 o 
   5   1   7      261.80      269.21     10.01 o 
   6   1   7        9.28        8.09      2.16 o 
   7   1   7       31.33       41.24      6.35 o 
  -9   2   7       19.45       15.67      3.44 o 
  -8   2   7      388.73      415.15     11.50 o 
  -7   2   7        3.95        2.08      2.09 o 
  -6   2   7      167.34      180.36      3.83 o 
  -5   2   7      329.31      329.13      5.87 o 
  -4   2   7       12.49        8.34      1.62 o 
  -3   2   7      171.68      170.06      2.92 o 
  -2   2   7      365.03      369.34      5.36 o 
  -1   2   7       91.82       80.36      1.64 o 
   0   2   7      125.89      175.42      3.01 o 
   1   2   7        1.62        1.13      0.65 o 
   2   2   7        2.76        5.16      0.76 o 
   3   2   7      160.05      160.30      3.57 o 
   4   2   7        2.59        1.93      1.26 o 
   5   2   7        0.33        1.17      1.49 o 
   6   2   7       31.73       31.88      2.69 o 
   7   2   7        7.78        6.97      2.77 o 
  -9   3   7       16.10       15.10      2.96 o 
  -8   3   7       62.23       61.99      3.28 o 
  -7   3   7       86.05       80.87      4.28 o 
  -6   3   7       61.31       65.89      3.73 o 
  -5   3   7       12.75        9.72      2.10 o 
  -4   3   7      113.65      119.77      3.36 o 
  -3   3   7      329.52      291.58      7.54 o 
  -2   3   7      229.89      234.98      3.93 o 
  -1   3   7      438.75      427.94      6.09 o 
   0   3   7        0.00        0.29      0.53 o 
   1   3   7      556.95      589.58      8.28 o 
   2   3   7       26.08       27.92      1.00 o 
   3   3   7        0.51        1.15      1.11 o 
   4   3   7       36.25       30.73      1.71 o 
   5   3   7      199.93      230.93      6.40 o 
   6   3   7       14.57       17.93      2.46 o 
   7   3   7        3.74        3.10      2.66 o 
  -9   4   7       27.25       27.94      3.21 o 
  -8   4   7       16.65       14.17      2.49 o 
  -7   4   7      149.33      128.61      7.65 o 
  -6   4   7       45.92       38.83      3.35 o 
  -5   4   7      369.08      374.44      6.58 o 
  -4   4   7        4.90        4.53      1.79 o 
  -3   4   7      572.07      563.15      9.18 o 
  -2   4   7       99.13       98.50      2.58 o 
  -1   4   7       63.86       65.44      1.84 o 
   0   4   7      413.35      421.93      8.06 o 
   1   4   7       93.07       88.31      2.06 o 
   2   4   7      277.83      265.37      5.62 o 
   3   4   7       21.43       17.83      1.56 o 
   4   4   7        9.95        9.07      1.95 o 
   5   4   7      113.76      113.16      4.42 o 
   6   4   7      166.51      169.40     12.50 o 
   7   4   7        4.54        6.33      4.02 o 
  -8   5   7        1.63        2.19      3.70 o 
  -7   5   7      127.75      135.77      5.92 o 
  -6   5   7       73.14       66.70      4.12 o 
  -5   5   7       59.70       61.95      4.21 o 
  -4   5   7       57.25       55.62      2.26 o 
  -3   5   7        0.51        1.23      1.32 o 
  -2   5   7       46.99       43.05      2.51 o 
  -1   5   7       79.12       83.55      2.84 o 
   0   5   7        5.42        3.21      1.22 o 
   1   5   7      234.73      235.06      6.00 o 
   2   5   7      226.66      237.25      6.17 o 
   3   5   7       14.31       15.43      1.91 o 
   4   5   7        9.24        5.03      1.93 o 
   5   5   7        9.26       10.17      2.23 o 
   6   5   7       57.19       63.27      3.70 o 
  -8   6   7        1.38        2.33      3.91 o 
  -7   6   7       39.82       33.18      4.16 o 
  -6   6   7      183.54      175.51      6.92 o 
  -5   6   7      354.75      311.60      9.31 o 
  -4   6   7       54.13       54.37      4.90 o 
  -3   6   7      256.22      276.49      6.20 o 
  -2   6   7      178.91      188.59      4.35 o 
  -1   6   7       86.12       78.51      2.95 o 
   0   6   7       12.00       13.51      2.46 o 
   1   6   7        2.26        1.89      1.42 o 
   2   6   7        4.14        6.25      2.68 o 
   3   6   7       41.29       44.07      2.59 o 
   4   6   7       82.50       68.11      3.21 o 
   5   6   7      108.64      114.18      4.55 o 
   6   6   7        0.63        0.91      2.75 o 
  -7   7   7       63.97       56.64      6.33 o 
  -6   7   7      109.10       92.12      7.18 o 
  -5   7   7        3.89        3.71      3.00 o 
  -4   7   7       51.66       56.83      2.73 o 
  -3   7   7       24.60       26.71      2.14 o 
  -2   7   7        3.02        3.96      1.37 o 
  -1   7   7       29.52       24.71      1.92 o 
   0   7   7        2.73        0.46      1.51 o 
   1   7   7        0.44        2.27      1.61 o 
   2   7   7       41.95       51.87      4.12 o 
   3   7   7       69.45       79.18      3.39 o 
   4   7   7      134.50      151.55      5.12 o 
   5   7   7        9.63       15.98      2.77 o 
  -7   8   7        3.17        1.74      4.24 o 
  -6   8   7       64.08       52.29      4.66 o 
  -5   8   7        8.67        4.56      4.33 o 
  -4   8   7      843.97      837.80     21.08 o 
  -3   8   7        4.01        2.83      2.02 o 
  -2   8   7       21.49       22.79      3.10 o 
  -1   8   7        0.35        0.50      1.64 o 
   0   8   7        1.85        2.89      2.00 o 
   1   8   7      120.20      117.34      4.24 o 
   2   8   7       62.30       61.26      3.02 o 
   3   8   7        7.90       13.79      2.42 o 
   4   8   7        5.74       10.53      2.59 o 
   5   8   7        0.01       -0.11      2.77 o 
  -6   9   7       22.62       21.05      4.63 o 
  -5   9   7       68.78       66.35      5.12 o 
  -4   9   7       48.73       42.63      4.14 o 
  -3   9   7       30.76       33.60      2.83 o 
  -2   9   7       69.81       71.84      3.24 o 
  -1   9   7        0.28       -0.82      1.86 o 
   0   9   7       14.47       17.75      2.20 o 
   1   9   7        1.46        2.24      2.28 o 
   2   9   7        3.81        2.03      2.19 o 
   3   9   7       54.61       55.63      5.07 o 
   4   9   7       62.07       72.08      3.90 o 
  -5  10   7       18.12       14.80      4.83 o 
  -4  10   7        2.74        2.95      3.77 o 
  -3  10   7       10.67        4.88      5.74 o 
  -2  10   7      106.41      108.22      4.12 o 
  -1  10   7        5.79        7.98      2.27 o 
   0  10   7        0.38       -0.12      2.16 o 
   1  10   7        9.81        7.36      2.36 o 
   2  10   7      157.26      179.09     10.62 o 
   3  10   7       35.62       45.42      5.55 o 
  -3  11   7        0.18        1.24      4.24 o 
  -2  11   7        0.04       -0.58      4.02 o 
  -1  11   7        0.27       -0.48      2.40 o 
   0  11   7        9.76        9.74      2.77 o 
   1  11   7        1.15        0.12      2.72 o 
  -8   0   8       33.22       24.40      4.51 o 
  -6   0   8       24.64       31.04      2.20 o 
  -4   0   8       25.88       22.57      3.34 o 
  -2   0   8     1665.16     1761.17     27.01 o 
   0   0   8      188.24      223.24      5.25 o 
   2   0   8      928.75      911.55     19.44 o 
   4   0   8       41.66       35.22      3.16 o 
   6   0   8       85.05      108.61      5.78 o 
  -9   1   8        1.95        2.42      3.59 o 
  -8   1   8        2.43        1.97      2.92 o 
  -7   1   8        2.97        1.51      2.18 o 
  -6   1   8       13.99       19.32      1.59 o 
  -5   1   8      130.65      138.78      2.96 o 
  -4   1   8      217.69      233.02      3.84 o 
  -3   1   8      492.53      521.61      8.60 o 
  -2   1   8     2415.11     2468.33     37.44 o 
  -1   1   8       41.70       45.37      1.15 o 
   0   1   8      250.22      280.11      4.54 o 
   1   1   8      187.74      182.53      3.21 o 
   2   1   8        0.29        0.77      0.79 o 
   3   1   8       70.88       61.20      1.71 o 
   4   1   8      463.40      460.75      8.64 o 
   5   1   8      304.77      299.70     16.61 o 
   6   1   8        3.66        3.44      2.31 o 
   7   1   8        3.28        6.00      2.72 o 
  -9   2   8        6.80       11.89      3.74 o 
  -8   2   8       54.13       50.93      7.38 o 
  -7   2   8       33.47       32.71      2.54 o 
  -6   2   8      100.89      103.03      3.42 o 
  -5   2   8     1361.59     1364.58     21.37 o 
  -4   2   8      231.15      254.13      4.64 o 
  -3   2   8      101.37      100.56      2.10 o 
  -2   2   8       31.14       31.05      1.04 o 
  -1   2   8       59.98       88.98      2.49 o 
   0   2   8      155.12      172.04      3.04 o 
   1   2   8      138.38      149.87      3.24 o 
   2   2   8       29.72       25.24      1.13 o 
   3   2   8       38.60       39.71      2.51 o 
   4   2   8        1.00        1.84      1.31 o 
   5   2   8       94.35       76.47      3.22 o 
   6   2   8       23.39       20.12      2.69 o 
   7   2   8      132.61      138.92      7.87 o 
  -9   3   8        0.02        0.17      2.88 o 
  -8   3   8       33.01       31.74      2.91 o 
  -7   3   8        9.16        7.83      2.27 o 
  -6   3   8      212.54      209.68      4.35 o 
  -5   3   8        5.30        4.67      1.27 o 
  -4   3   8       78.26       79.59      5.74 o 
  -3   3   8      931.94      991.12     13.84 o 
  -2   3   8       52.85       50.48      1.40 o 
  -1   3   8       51.94       49.66      2.38 o 
   0   3   8       19.77       19.33      0.89 o 
   1   3   8        4.39        2.37      0.78 o 
   2   3   8      274.45      281.59      4.69 o 
   3   3   8        0.00        0.24      1.19 o 
   4   3   8      131.20      128.93      3.45 o 
   5   3   8      150.18      129.51      3.70 o 
   6   3   8       66.41       59.39      3.38 o 
  -8   4   8       42.65       44.39      3.96 o 
  -7   4   8      101.80       92.15      4.33 o 
  -6   4   8       15.02       16.91      2.08 o 
  -5   4   8        2.00        0.43      1.27 o 
  -4   4   8     1012.10     1022.91     21.33 o 
  -3   4   8       21.29       23.00      1.81 o 
  -2   4   8       62.88       63.54      1.88 o 
  -1   4   8      204.68      206.68      4.21 o 
   0   4   8       31.73       31.05      1.92 o 
   1   4   8       21.27       23.24      1.29 o 
   2   4   8      503.22      485.54     11.12 o 
   3   4   8       15.87       14.63      1.80 o 
   4   4   8       72.33       87.11      3.52 o 
   5   4   8        0.46        2.69      2.21 o 
   6   4   8      106.64      133.92      7.18 o 
  -8   5   8       71.08       73.58      5.13 o 
  -7   5   8        0.40       -0.30      3.40 o 
  -6   5   8        6.10        3.25      3.00 o 
  -5   5   8      453.95      492.71     12.84 o 
  -4   5   8        5.32        3.96      1.57 o 
  -3   5   8        0.03        0.66      1.48 o 
  -2   5   8        0.04        0.66      1.17 o 
  -1   5   8      820.09      867.52     18.77 o 
   0   5   8       22.38       20.01      1.67 o 
   1   5   8      413.55      433.45      8.02 o 
   2   5   8      195.50      193.55      5.41 o 
   3   5   8       20.44       23.45      3.40 o 
   4   5   8       16.31       19.57      3.68 o 
   5   5   8       21.95       15.28      2.58 o 
   6   5   8        0.42       -0.84      2.76 o 
  -8   6   8       41.82       44.56      4.72 o 
  -7   6   8      104.20      103.84      5.70 o 
  -6   6   8       38.72       24.34      7.43 o 
  -5   6   8       20.92       16.45      3.21 o 
  -4   6   8        0.21        0.43      1.69 o 
  -3   6   8      118.96      131.52      9.09 o 
  -2   6   8      171.03      158.35      3.95 o 
  -1   6   8      230.57      243.25      6.21 o 
   0   6   8       10.36        9.06      1.63 o 
   1   6   8      110.00       94.88      3.57 o 
   2   6   8        2.05        5.20      1.82 o 
   3   6   8       16.39       17.77      2.15 o 
   4   6   8       22.21       33.92      2.77 o 
   5   6   8       82.36       91.98      5.26 o 
  -7   7   8       26.34       19.12      4.39 o 
  -6   7   8        6.34        6.66      3.83 o 
  -5   7   8       20.00       22.81      6.85 o 
  -4   7   8        0.00        1.35      2.02 o 
  -3   7   8        5.80        2.97      1.88 o 
  -2   7   8       16.60       17.76      1.73 o 
  -1   7   8       30.48       33.72      4.05 o 
   0   7   8        4.63        1.04      1.55 o 
   1   7   8       20.32       18.16      2.06 o 
   2   7   8      115.24      109.75      4.06 o 
   3   7   8       85.11       81.95      3.94 o 
   4   7   8       18.17       15.43      2.65 o 
   5   7   8       28.84       34.86      3.84 o 
  -6   8   8        1.19        1.41      3.89 o 
  -5   8   8       36.79       44.94      4.38 o 
  -4   8   8       77.34       72.22      4.78 o 
  -3   8   8        1.73        1.58      2.04 o 
  -2   8   8        5.79        3.62      1.63 o 
  -1   8   8       37.72       33.84      5.15 o 
   0   8   8       94.55      100.35      6.30 o 
   1   8   8       77.11       88.76      5.64 o 
   2   8   8      194.41      204.10      6.09 o 
   3   8   8       27.65       18.07      2.74 o 
   4   8   8        3.06        0.68      2.72 o 
  -6   9   8        0.01       -0.27      4.27 o 
  -5   9   8       15.21       10.03      4.14 o 
  -4   9   8       36.38       30.35     11.76 o 
  -3   9   8       39.26       42.09      2.98 o 
  -2   9   8        0.73        1.68      1.89 o 
  -1   9   8        0.53        0.23      1.96 o 
   0   9   8       12.20       18.46      2.70 o 
   1   9   8       91.34       99.93      5.89 o 
   2   9   8       21.09       21.20      2.65 o 
   3   9   8       36.99       36.55      5.02 o 
  -4  10   8       18.45       16.66      4.69 o 
  -3  10   8        0.02        0.80      3.69 o 
  -2  10   8       10.30        6.99      2.73 o 
  -1  10   8       21.61       23.15      4.54 o 
   0  10   8        0.00       -0.52      2.41 o 
   1  10   8       91.32       78.18      8.21 o 
   2  10   8       22.89       22.69      2.89 o 
  -2  11   8        5.95        5.03      3.01 o 
  -1  11   8       10.81       10.62      2.74 o 
   0  11   8       46.25       49.47      3.48 o 
  -9   0   9        0.34        0.23      4.98 o 
  -7   0   9      374.01      404.99     14.65 o 
  -5   0   9      303.68      343.69      8.38 o 
  -3   0   9     1970.20     1992.24     41.83 o 
  -1   0   9       59.12       59.99      2.15 o 
   1   0   9      112.35      111.55      3.27 o 
   3   0   9      463.17      410.49     13.48 o 
   5   0   9      186.79      211.66      8.51 o 
  -9   1   9        0.11        0.75      3.60 o 
  -8   1   9       12.59       14.30      3.38 o 
  -7   1   9       37.70       36.65      2.33 o 
  -6   1   9       69.73       78.26      2.77 o 
  -5   1   9      195.55      202.23      4.14 o 
  -4   1   9       43.89       42.88      1.45 o 
  -3   1   9       24.11       31.79      2.44 o 
  -2   1   9      110.60      138.93      2.70 o 
  -1   1   9      233.03      209.30      4.75 o 
   0   1   9      418.42      411.48      6.48 o 
   1   1   9      723.69      722.24     11.01 o 
   2   1   9       82.80       84.55      4.11 o 
   3   1   9      682.56      710.70     11.00 o 
   4   1   9        2.34        1.44      1.38 o 
   5   1   9       29.39       22.89      2.44 o 
   6   1   9        2.78        1.53      2.39 o 
  -9   2   9       30.25       34.93      4.11 o 
  -8   2   9        5.59        6.22      2.74 o 
  -7   2   9       14.74       14.50      1.88 o 
  -6   2   9      130.40      148.89      3.88 o 
  -5   2   9      157.99      161.18      3.16 o 
  -4   2   9      116.65      116.65      2.74 o 
  -3   2   9       70.32       68.34      1.79 o 
  -2   2   9        2.67        8.01      2.05 o 
  -1   2   9      608.01      621.41      9.50 o 
   0   2   9        0.06        0.07      0.74 o 
   1   2   9     1258.27     1237.67     21.56 o 
   2   2   9       10.15       11.59      1.10 o 
   3   2   9      282.44      306.11      6.48 o 
   4   2   9      519.03      548.28     10.25 o 
   5   2   9       32.93       29.56      2.57 o 
   6   2   9       38.55       44.84      3.14 o 
  -8   3   9        1.45        1.39      2.72 o 
  -7   3   9       33.21       27.34      3.61 o 
  -6   3   9      100.78       91.24      2.73 o 
  -5   3   9        1.33        1.98      1.36 o 
  -4   3   9       58.51       55.61      1.67 o 
  -3   3   9      320.04      338.23      5.29 o 
  -2   3   9      173.37      179.41      3.51 o 
  -1   3   9      364.22      353.02      5.65 o 
   0   3   9        2.35        3.96      1.34 o 
   1   3   9       41.46       48.19      1.72 o 
   2   3   9      194.32      181.36      3.93 o 
   3   3   9        0.09        1.68      1.60 o 
   4   3   9        1.18        0.81      1.94 o 
   5   3   9        9.58        7.76      3.60 o 
   6   3   9        3.18        1.48      3.55 o 
  -8   4   9       24.75       25.19      4.07 o 
  -7   4   9        0.36        0.27      3.44 o 
  -6   4   9       52.92       50.16      2.52 o 
  -5   4   9       39.57       37.15      2.18 o 
  -4   4   9        1.56       -0.09      1.48 o 
  -3   4   9      563.80      558.13     10.33 o 
  -2   4   9       50.01       49.25      2.84 o 
  -1   4   9       18.59       23.41      1.30 o 
   0   4   9      321.02      321.99      6.19 o 
   1   4   9       29.12       30.27      1.84 o 
   2   4   9        0.14        0.03      1.61 o 
   3   4   9       50.24       44.12      5.06 o 
   4   4   9       14.60       12.59      2.20 o 
   5   4   9        0.08       -0.47      2.36 o 
   6   4   9       11.35       13.56      4.07 o 
  -8   5   9        0.05        0.78      4.13 o 
  -7   5   9        8.33        7.33      3.77 o 
  -6   5   9       66.64       54.75      4.15 o 
  -5   5   9      442.41      433.76      9.16 o 
  -4   5   9        1.86        1.17      1.64 o 
  -3   5   9      119.17      142.96      4.68 o 
  -2   5   9        7.58        3.33      1.26 o 
  -1   5   9        2.12        3.23      1.38 o 
   0   5   9       31.14       32.07      2.03 o 
   1   5   9       76.38       62.75      2.10 o 
   2   5   9       49.04       48.09      2.62 o 
   3   5   9      124.81      107.12      4.00 o 
   4   5   9       18.58       18.03      2.45 o 
   5   5   9        1.11        0.57      2.47 o 
  -7   6   9        4.38        0.32      3.77 o 
  -6   6   9       27.87       21.52      4.05 o 
  -5   6   9       74.42       69.34      3.06 o 
  -4   6   9        5.84        5.06      1.84 o 
  -3   6   9       79.45       66.10      3.90 o 
  -2   6   9      130.05      128.52      5.38 o 
  -1   6   9      620.71      582.28     13.16 o 
   0   6   9      197.50      196.63      5.47 o 
   1   6   9      295.56      285.79      7.33 o 
   2   6   9        2.44        2.46      1.89 o 
   3   6   9       30.88       35.44      2.74 o 
   4   6   9       40.55       48.08      4.73 o 
   5   6   9        0.00        1.52      2.67 o 
  -7   7   9        6.98        5.94      4.22 o 
  -6   7   9       29.10       29.97      4.54 o 
  -5   7   9      202.32      195.02      7.71 o 
  -4   7   9      107.89      105.05      3.75 o 
  -3   7   9       48.72       49.12      2.76 o 
  -2   7   9       15.84       13.81      1.74 o 
  -1   7   9       35.75       35.18      2.37 o 
   0   7   9      248.90      249.66      6.65 o 
   1   7   9      202.84      250.27      7.18 o 
   2   7   9       30.23       26.60      2.68 o 
   3   7   9        0.38       -0.78      2.23 o 
   4   7   9        1.91       -0.70      2.54 o 
  -6   8   9        3.76        5.62      4.48 o 
  -5   8   9       56.45       59.71      5.20 o 
  -4   8   9       11.64       16.18      3.14 o 
  -3   8   9        0.78        3.68      2.22 o 
  -2   8   9       42.49       38.58      2.98 o 
  -1   8   9      124.83      115.90      4.25 o 
   0   8   9      556.75      517.50     12.16 o 
   1   8   9       39.93       38.03      2.66 o 
   2   8   9      281.78      332.12     17.52 o 
   3   8   9       36.83       32.18      4.71 o 
   4   8   9       13.63       16.58      3.07 o 
  -5   9   9        3.93        9.03      4.34 o 
  -4   9   9       12.67       13.95      4.10 o 
  -3   9   9       11.83       11.34      2.59 o 
  -2   9   9       26.91       27.32      2.28 o 
  -1   9   9       51.68       72.13      3.42 o 
   0   9   9        0.74        1.38      2.09 o 
   1   9   9       54.14       60.64      5.85 o 
   2   9   9       49.07       48.44      3.36 o 
   3   9   9       68.70       72.24      6.69 o 
  -4  10   9        3.98        5.42      4.26 o 
  -3  10   9       54.47       58.95      5.41 o 
  -2  10   9       16.04       14.82      2.24 o 
  -1  10   9        4.01        2.21      2.45 o 
   0  10   9       21.53       14.46      2.56 o 
   1  10   9        7.75        8.84      2.69 o 
  -8   0  10       23.00       21.37      5.00 o 
  -6   0  10       74.13       73.83      3.29 o 
  -4   0  10      329.66      329.85      8.11 o 
  -2   0  10      366.84      408.49      9.19 o 
   0   0  10       41.10       45.88      1.97 o 
   2   0  10       15.99       15.66      1.71 o 
   4   0  10      199.84      192.26      8.06 o 
   6   0  10       10.83       12.63      4.20 o 
  -9   1  10       21.81       17.03      4.16 o 
  -8   1  10       66.70       73.39      5.52 o 
  -7   1  10       18.53       17.64      2.14 o 
  -6   1  10      227.36      236.56      4.60 o 
  -5   1  10      121.61      120.20      3.24 o 
  -4   1  10      203.01      211.16      4.07 o 
  -3   1  10       63.62       69.56      2.29 o 
  -2   1  10       13.21       16.83      3.15 o 
  -1   1  10      362.32      387.43      6.19 o 
   0   1  10        3.66        1.38      0.84 o 
   1   1  10        8.42        6.72      0.95 o 
   2   1  10      184.97      162.36      3.76 o 
   3   1  10        8.28        9.36      1.49 o 
   4   1  10        2.31        1.83      1.97 o 
   5   1  10       98.15       94.64      3.92 o 
   6   1  10        8.38       13.45      2.89 o 
  -8   2  10       39.81       31.36      3.15 o 
  -7   2  10       68.51       63.96      5.36 o 
  -6   2  10       67.48       64.91      2.75 o 
  -5   2  10      438.53      462.80      8.64 o 
  -4   2  10       18.87       22.19      2.41 o 
  -3   2  10      128.87      144.27      3.70 o 
  -2   2  10        1.04        1.22      0.86 o 
  -1   2  10        8.30        9.88      0.94 o 
   0   2  10       68.29       70.44      1.80 o 
   1   2  10      867.56      857.84     13.02 o 
   2   2  10       49.68       50.70      2.14 o 
   3   2  10       16.27       17.04      1.65 o 
   4   2  10        0.42        0.27      1.66 o 
   5   2  10       58.49       71.44      3.44 o 
   6   2  10       50.84       71.00     10.20 o 
  -8   3  10        0.04       -0.24      2.85 o 
  -7   3  10       84.12       84.90      7.32 o 
  -6   3  10        2.11        1.67      1.61 o 
  -5   3  10      141.34      149.11      3.61 o 
  -4   3  10      262.75      259.51      4.98 o 
  -3   3  10       61.12       45.21      1.89 o 
  -2   3  10       15.88       13.88      1.47 o 
  -1   3  10       42.13       42.83      1.63 o 
   0   3  10     1288.95     1202.18     20.84 o 
   1   3  10      775.86      733.01     16.15 o 
   2   3  10      153.91      186.36      9.44 o 
   3   3  10      116.99      116.21      4.18 o 
   4   3  10       18.55       11.26      2.33 o 
   5   3  10       17.22       12.29      3.58 o 
  -8   4  10      114.57      122.82      7.39 o 
  -7   4  10        0.02       -0.76      3.66 o 
  -6   4  10       93.18      100.52      6.96 o 
  -5   4  10       10.61        9.67      2.00 o 
  -4   4  10        0.01       -0.72      1.64 o 
  -3   4  10     1598.84     1588.49     24.84 o 
  -2   4  10       69.29       72.70      2.01 o 
  -1   4  10      291.71      301.79      5.93 o 
   0   4  10       14.93       17.80      1.41 o 
   1   4  10       97.16       93.54      3.74 o 
   2   4  10      273.31      309.44      7.82 o 
   3   4  10        3.75        3.39      1.86 o 
   4   4  10       38.32       43.51      2.99 o 
   5   4  10        0.69       -0.24      2.49 o 
  -8   5  10       13.37       10.25      4.53 o 
  -7   5  10       29.93       22.32      5.32 o 
  -6   5  10       35.88       30.02      6.08 o 
  -5   5  10       25.18       27.61      2.81 o 
  -4   5  10        2.79        1.91      1.84 o 
  -3   5  10       14.59       15.07      5.96 o 
  -2   5  10      574.19      547.54     12.40 o 
  -1   5  10      101.78      105.77      2.84 o 
   0   5  10      318.44      351.15      6.79 o 
   1   5  10       11.30       11.96      3.29 o 
   2   5  10        0.03       -0.24      1.73 o 
   3   5  10       37.82       28.55      2.51 o 
   4   5  10      120.79      137.08      5.07 o 
   5   5  10        0.01        1.24      2.68 o 
  -7   6  10        1.86        0.47      4.27 o 
  -6   6  10       24.42       25.88      4.32 o 
  -5   6  10        2.09        2.83      2.09 o 
  -4   6  10        8.96        5.82      2.10 o 
  -3   6  10        0.09        0.68      1.92 o 
  -2   6  10      875.64      913.02     17.16 o 
  -1   6  10      470.02      465.09     10.85 o 
   0   6  10       18.24       22.60      2.09 o 
   1   6  10        4.20        2.95      1.89 o 
   2   6  10        5.86        4.36      2.08 o 
   3   6  10      141.66      151.73      5.23 o 
   4   6  10       25.21       23.17      2.94 o 
  -7   7  10        9.04        5.61      4.75 o 
  -6   7  10        3.51        1.09      4.26 o 
  -5   7  10       78.61       83.87      5.41 o 
  -4   7  10       41.94       35.55      2.78 o 
  -3   7  10       71.96       74.30      4.08 o 
  -2   7  10      127.01      134.32      3.94 o 
  -1   7  10        1.19        0.63      1.86 o 
   0   7  10      130.70      120.01      4.31 o 
   1   7  10      126.66      101.26      3.94 o 
   2   7  10        7.36       10.82      2.25 o 
   3   7  10        0.10        0.94      2.25 o 
   4   7  10        3.47        4.94      2.67 o 
  -6   8  10        8.25        6.23      4.56 o 
  -5   8  10        5.89        2.80      4.33 o 
  -4   8  10        4.50        5.74      2.64 o 
  -3   8  10        3.84        2.32      2.38 o 
  -2   8  10       12.20        7.23      1.94 o 
  -1   8  10       18.15       15.27      2.33 o 
   0   8  10       83.04       91.84     11.16 o 
   1   8  10      150.95      142.76      5.04 o 
   2   8  10        9.21        6.38      2.50 o 
   3   8  10       15.36       10.77      2.69 o 
  -5   9  10        0.85        1.54      4.79 o 
  -4   9  10        0.20        0.67      4.17 o 
  -3   9  10       95.02      104.70      4.25 o 
  -2   9  10        1.59        0.03      2.05 o 
  -1   9  10       72.02       69.44      3.42 o 
   0   9  10        0.10        0.09      2.33 o 
   1   9  10        0.46        0.39      2.28 o 
   2   9  10        8.44        7.59      2.76 o 
  -3  10  10        5.39        4.65      2.90 o 
  -2  10  10        0.25        0.45      2.29 o 
  -1  10  10       12.97       11.60      2.85 o 
   0  10  10        1.35        0.64      2.60 o 
  -7   0  11      626.35      721.21     16.49 o 
  -5   0  11       25.26       25.04      2.23 o 
  -3   0  11      195.20      187.84      5.47 o 
  -1   0  11       98.24       94.94      4.11 o 
   1   0  11       27.11       26.85      1.86 o 
   3   0  11       17.24        9.67      7.74 o 
   5   0  11       60.14       62.86      4.95 o 
  -8   1  11        3.14        4.47      3.70 o 
  -7   1  11        2.08        1.19      2.08 o 
  -6   1  11       49.30       49.52      2.60 o 
  -5   1  11      622.20      614.62      9.94 o 
  -4   1  11      118.92      113.44      2.79 o 
  -3   1  11       30.43       25.79      3.89 o 
  -2   1  11        0.19       -0.11      1.01 o 
  -1   1  11      208.73      202.28      3.66 o 
   0   1  11        0.06        0.92      0.92 o 
   1   1  11       58.23       64.44      1.81 o 
   2   1  11       92.47       93.64      6.89 o 
   3   1  11      592.26      578.44     10.75 o 
   4   1  11       29.14       18.75      3.00 o 
   5   1  11       78.84       93.58      4.21 o 
  -8   2  11       45.85       46.18      6.87 o 
  -7   2  11       26.00       24.80      2.44 o 
  -6   2  11        0.00       -0.27      1.81 o 
  -5   2  11      538.91      561.88     10.55 o 
  -4   2  11      161.63      157.44      3.63 o 
  -3   2  11        0.40       -0.44      1.09 o 
  -2   2  11       16.98       15.79      1.40 o 
  -1   2  11      101.10       91.91      2.20 o 
   0   2  11      422.98      425.91      6.85 o 
   1   2  11       72.50       73.23      2.02 o 
   2   2  11      115.88      101.49      2.58 o 
   3   2  11       28.73       27.61      2.42 o 
   4   2  11        0.19        1.00      2.20 o 
   5   2  11        0.02        0.26      3.47 o 
  -8   3  11       23.61       24.01      6.09 o 
  -7   3  11      100.88      105.19      4.45 o 
  -6   3  11      313.15      343.65     12.68 o 
  -5   3  11      215.05      207.99      4.88 o 
  -4   3  11      212.07      206.25      6.07 o 
  -3   3  11      728.43      733.58     13.33 o 
  -2   3  11        5.55        3.52      1.55 o 
  -1   3  11      133.85      134.33      3.25 o 
   0   3  11      149.93      132.92      3.26 o 
   1   3  11      375.14      347.38     10.30 o 
   2   3  11        0.10        1.16      1.83 o 
   3   3  11       32.67       31.31      2.60 o 
   4   3  11        0.06        1.04      2.35 o 
   5   3  11       39.92       55.37      5.19 o 
  -8   4  11       18.12       23.00      6.41 o 
  -7   4  11        0.98        2.41      5.39 o 
  -6   4  11       44.12       46.74      8.08 o 
  -5   4  11       43.28       43.23      3.57 o 
  -4   4  11      202.18      227.92      9.13 o 
  -3   4  11      513.40      488.71      9.37 o 
  -2   4  11        1.97        1.56      1.23 o 
  -1   4  11       12.38       11.62      1.36 o 
   0   4  11       30.81       28.74      1.76 o 
   1   4  11        0.73        1.48      1.22 o 
   2   4  11       86.12       94.14      8.89 o 
   3   4  11       13.78       20.22      2.52 o 
   4   4  11        0.05       -0.25      2.39 o 
  -7   5  11        1.86        2.57      4.19 o 
  -6   5  11        4.94        3.36      2.33 o 
  -5   5  11       26.68       26.35      2.70 o 
  -4   5  11      253.94      254.21     25.32 o 
  -3   5  11       29.06       30.00      2.77 o 
  -2   5  11      347.20      363.93     11.47 o 
  -1   5  11     1459.36     1439.51     24.98 o 
   0   5  11      843.94      939.18     16.67 o 
   1   5  11      162.28      147.74      6.18 o 
   2   5  11       60.78       82.13      3.47 o 
   3   5  11        3.28        1.41      2.28 o 
   4   5  11        6.05        5.08      2.62 o 
  -7   6  11        1.07        2.38      4.45 o 
  -6   6  11        0.41       -1.18      4.15 o 
  -5   6  11       97.74      106.33      4.09 o 
  -4   6  11       39.11       42.04      3.96 o 
  -3   6  11        9.94       10.60      2.11 o 
  -2   6  11        4.08        2.18      1.51 o 
  -1   6  11        2.28        3.59      1.89 o 
   0   6  11        2.10        0.90      1.88 o 
   1   6  11       19.71       22.35      2.80 o 
   2   6  11        6.38        4.09      2.10 o 
   3   6  11       49.16       40.59      4.88 o 
   4   6  11        9.15        7.12      2.79 o 
  -6   7  11        0.13        0.17      4.55 o 
  -5   7  11       45.39       39.11      3.12 o 
  -4   7  11        0.61       -0.60      2.44 o 
  -3   7  11      103.18      112.65      4.09 o 
  -2   7  11      217.60      238.63      7.20 o 
  -1   7  11      152.14      156.43      4.97 o 
   0   7  11       28.57       37.16      2.65 o 
   1   7  11       19.63       11.87      2.37 o 
   2   7  11       54.47       52.79      5.43 o 
   3   7  11       31.49       34.45      3.14 o 
  -5   8  11       12.88       10.37      4.79 o 
  -4   8  11       21.83       21.50      3.03 o 
  -3   8  11       11.58       11.26      2.70 o 
  -2   8  11        2.09        3.61      2.03 o 
  -1   8  11       33.86       28.62      2.69 o 
   0   8  11        1.61       -0.84      2.24 o 
   1   8  11        3.99        3.74      3.70 o 
   2   8  11        0.16        0.71      2.42 o 
  -4   9  11       12.03        8.52      4.83 o 
  -3   9  11       33.49       35.73      5.17 o 
  -2   9  11       43.98       52.74      3.02 o 
  -1   9  11        8.79        6.13      2.53 o 
   0   9  11       24.66       21.99      2.93 o 
   1   9  11       37.77       33.26      6.25 o 
  -8   0  12       11.09       12.76      5.47 o 
  -6   0  12        9.47       17.48      3.33 o 
  -4   0  12       11.03        7.35      2.03 o 
  -2   0  12       47.88       48.06      2.28 o 
   0   0  12      134.20      120.02      8.23 o 
   2   0  12      116.72      106.85      3.93 o 
   4   0  12       27.52       24.09      3.81 o 
  -8   1  12        5.18        4.79      2.65 o 
  -7   1  12      335.58      356.11      7.77 o 
  -6   1  12       59.26       57.15      3.54 o 
  -5   1  12      323.62      351.14      6.33 o 
  -4   1  12        0.68       -0.29      1.33 o 
  -3   1  12        3.66        3.97      1.40 o 
  -2   1  12        2.76        1.87      0.95 o 
  -1   1  12        9.95        8.75      1.08 o 
   0   1  12      172.57      207.85      3.85 o 
   1   1  12       53.44       59.63      2.54 o 
   2   1  12        0.01        0.44      1.27 o 
   3   1  12       79.17       83.79      2.92 o 
   4   1  12       19.47       28.43      3.40 o 
  -8   2  12       10.51       11.35      3.87 o 
  -7   2  12       41.05       54.50      4.47 o 
  -6   2  12        2.45        2.88      1.58 o 
  -5   2  12       50.35       57.70      2.38 o 
  -4   2  12       12.72       12.82      1.68 o 
  -3   2  12       88.03       95.76      2.96 o 
  -2   2  12       28.43       26.09      1.64 o 
  -1   2  12       84.83      102.86      2.82 o 
   0   2  12        0.47       -0.31      1.18 o 
   1   2  12      133.24      153.69      3.76 o 
   2   2  12       12.72       19.78      4.10 o 
   3   2  12       95.36      100.93      4.02 o 
   4   2  12       63.88       79.41      5.32 o 
  -8   3  12       28.44       21.19      6.22 o 
  -7   3  12        1.79        1.23      2.69 o 
  -6   3  12        6.55        3.80      2.49 o 
  -5   3  12       11.88       10.15      1.79 o 
  -4   3  12      200.85      233.15      8.86 o 
  -3   3  12      408.39      406.86      8.05 o 
  -2   3  12        0.11        1.15      1.24 o 
  -1   3  12      205.56      200.42      4.41 o 
   0   3  12       64.05       72.73      2.39 o 
   1   3  12      112.35      103.19      9.04 o 
   2   3  12        1.86        3.62      2.07 o 
   3   3  12      107.43      105.30      5.41 o 
   4   3  12        8.65        6.61      2.66 o 
  -7   4  12        4.90        4.23      5.21 o 
  -6   4  12       22.68       20.57      2.91 o 
  -5   4  12       12.24       14.66      6.28 o 
  -4   4  12        0.99        0.18      1.50 o 
  -3   4  12       77.10       79.71      2.82 o 
  -2   4  12       29.81       34.41      1.80 o 
  -1   4  12       61.26       72.19      2.80 o 
   0   4  12      102.07       83.80      3.43 o 
   1   4  12        9.08        3.04      1.97 o 
   2   4  12        3.52        3.00      2.16 o 
   3   4  12       70.97       64.53      3.37 o 
   4   4  12       68.31       75.29      3.99 o 
  -7   5  12        0.62        1.89      6.28 o 
  -6   5  12       27.60       23.25      3.40 o 
  -5   5  12       13.50       16.20      4.27 o 
  -4   5  12       14.46       17.64      2.94 o 
  -3   5  12        0.05        2.12      2.44 o 
  -2   5  12      230.85      229.11      5.02 o 
  -1   5  12       28.40       28.09      2.47 o 
   0   5  12       39.56       38.76      2.25 o 
   1   5  12       16.59       10.48      2.20 o 
   2   5  12      240.55      247.58      7.33 o 
   3   5  12       31.22       40.45      3.20 o 
  -6   6  12        2.11        2.46      6.46 o 
  -5   6  12        0.79        1.64      2.79 o 
  -4   6  12       91.60       90.97     10.81 o 
  -3   6  12       77.98       79.51      3.97 o 
  -2   6  12      261.34      256.99      6.92 o 
  -1   6  12      225.85      225.72      7.73 o 
   0   6  12       23.01       21.58      2.41 o 
   1   6  12       40.80       41.11      2.92 o 
   2   6  12       10.69        6.93      2.49 o 
   3   6  12       32.97       30.67      3.22 o 
  -6   7  12       21.45       17.25      7.08 o 
  -5   7  12        4.74        5.90      3.16 o 
  -4   7  12       12.23       16.75      4.47 o 
  -3   7  12       16.88       16.87      3.19 o 
  -2   7  12      256.38      299.62      7.94 o 
  -1   7  12        1.69       -0.09      2.02 o 
   0   7  12       48.72       37.92      2.79 o 
   1   7  12      110.33      112.41      4.46 o 
   2   7  12        8.70       13.47      2.67 o 
  -4   8  12       17.44       24.54     10.19 o 
  -3   8  12       25.83       19.89      3.50 o 
  -2   8  12       38.56       40.56      3.05 o 
  -1   8  12       68.93       76.81      3.65 o 
   0   8  12       31.44       25.17      2.89 o 
   1   8  12       49.82       53.57      3.53 o 
  -2   9  12        0.00        1.41      2.59 o 
  -1   9  12        0.10        1.50      2.64 o 
  -7   0  13      259.80      282.09     11.80 o 
  -5   0  13      112.86      109.83      4.25 o 
  -3   0  13        0.67        0.00      1.97 o 
  -1   0  13       30.73       25.30      1.97 o 
   1   0  13       68.50       55.69      6.31 o 
   3   0  13      219.80      251.57      9.93 o 
  -7   1  13      239.33      251.26      5.55 o 
  -6   1  13        0.01        0.79      1.63 o 
  -5   1  13      220.85      204.79      7.57 o 
  -4   1  13        0.63        0.62      1.38 o 
  -3   1  13       21.47       16.77      3.25 o 
  -2   1  13       28.98       33.88      1.82 o 
  -1   1  13       52.36       42.99      3.00 o 
   0   1  13      110.99       99.53      2.49 o 
   1   1  13      128.29      132.81      3.15 o 
   2   1  13        0.67        1.16      1.61 o 
   3   1  13        3.21        4.42      2.46 o 
   4   1  13        4.15        4.30      3.73 o 
  -7   2  13        0.33       -1.98      2.75 o 
  -6   2  13       83.73       82.33      3.10 o 
  -5   2  13       12.73       13.34      2.72 o 
  -4   2  13       20.64       16.09      1.76 o 
  -3   2  13       99.28       94.22      3.06 o 
  -2   2  13        2.64        2.03      1.29 o 
  -1   2  13        4.34        4.39      1.38 o 
   0   2  13        0.12        0.03      1.32 o 
   1   2  13       57.14       59.91      2.37 o 
   2   2  13        0.00        0.10      2.10 o 
   3   2  13       46.37       55.39      3.41 o 
   4   2  13        1.10       -0.99      3.76 o 
  -7   3  13       29.93       37.08      4.72 o 
  -6   3  13       50.48       56.75      3.67 o 
  -5   3  13       23.81       23.31      2.56 o 
  -4   3  13       17.63       15.74      2.41 o 
  -3   3  13      180.82      163.11      4.22 o 
  -2   3  13       41.47       43.05      1.95 o 
  -1   3  13       20.95       22.90      1.66 o 
   0   3  13      576.49      589.81     10.94 o 
   1   3  13      477.57      438.81      8.49 o 
   2   3  13       18.05       21.43      2.58 o 
   3   3  13       44.29       48.48      3.31 o 
  -7   4  13        6.21        3.60      6.51 o 
  -6   4  13       27.61       23.31      3.15 o 
  -5   4  13       16.93       12.81      2.84 o 
  -4   4  13        7.33        5.23      1.74 o 
  -3   4  13        4.56        5.21      1.69 o 
  -2   4  13        2.29        1.15      1.46 o 
  -1   4  13        2.12        5.49      1.50 o 
   0   4  13       53.49       44.95      3.59 o 
   1   4  13       21.85       29.63      2.67 o 
   2   4  13       20.95       22.14      2.68 o 
   3   4  13        6.12        6.41      2.74 o 
  -6   5  13        2.88        5.61      3.10 o 
  -5   5  13        0.04        1.29      2.75 o 
  -4   5  13       60.29       72.01      5.89 o 
  -3   5  13        0.01       -0.28      1.78 o 
  -2   5  13        3.62        2.77      1.56 o 
  -1   5  13       87.09       72.12      2.61 o 
   0   5  13        8.08        7.15      1.68 o 
   1   5  13       46.96       47.23      3.10 o 
   2   5  13       14.66       12.69      2.66 o 
   3   5  13       44.50       43.80      5.43 o 
  -6   6  13       28.09       19.63      7.05 o 
  -5   6  13       11.45        7.32      5.54 o 
  -4   6  13       19.10       21.97      5.06 o 
  -3   6  13        2.52        2.38      2.59 o 
  -2   6  13       42.02       32.61      2.71 o 
  -1   6  13        2.17        6.90      2.63 o 
   0   6  13       18.98       18.32      2.76 o 
   1   6  13        0.75       -0.33      2.26 o 
   2   6  13        4.12        1.31      2.61 o 
  -5   7  13       47.18       62.97      4.42 o 
  -4   7  13       44.35       40.56      3.62 o 
  -3   7  13        2.61        0.62      3.04 o 
  -2   7  13       35.21       37.81      2.86 o 
  -1   7  13        0.00        0.01      2.27 o 
   0   7  13       19.48       20.27      2.57 o 
   1   7  13       58.73       59.90      4.71 o 
  -3   8  13       72.27       58.65      4.19 o 
  -2   8  13       77.81       70.76      3.78 o 
  -1   8  13        3.34        0.57      2.57 o 
  -6   0  14       11.81       13.78      2.92 o 
  -4   0  14        0.08        0.33      2.32 o 
  -2   0  14      144.78      140.48      4.36 o 
   0   0  14       15.06       13.24      2.09 o 
   2   0  14       23.66       21.46      2.60 o 
  -7   1  14       17.90       20.20      2.68 o 
  -6   1  14       53.05       54.39      2.82 o 
  -5   1  14       30.96       34.25      2.29 o 
  -4   1  14       44.72       35.47      4.68 o 
  -3   1  14       92.51       79.70      3.92 o 
  -2   1  14      154.74      146.40      3.71 o 
  -1   1  14       82.39       77.13      2.61 o 
   0   1  14      223.36      212.21      4.82 o 
   1   1  14       12.29       12.18      1.78 o 
   2   1  14       53.48       56.11      4.84 o 
   3   1  14       17.43        9.02      3.71 o 
  -7   2  14        2.35        4.55      3.06 o 
  -6   2  14        1.98        1.36      2.06 o 
  -5   2  14        0.18       -0.02      1.74 o 
  -4   2  14       29.58       34.97      2.79 o 
  -3   2  14       68.42       68.07      4.21 o 
  -2   2  14        2.47        1.00      1.47 o 
  -1   2  14       43.94       43.62      2.12 o 
   0   2  14       19.45       23.67      2.91 o 
   1   2  14       14.33       28.25      4.24 o 
   2   2  14        9.30       11.19      2.61 o 
   3   2  14       18.67       22.93      3.11 o 
  -6   3  14       10.46       10.61      3.11 o 
  -5   3  14       37.05       29.90      2.38 o 
  -4   3  14        3.99        0.58      1.76 o 
  -3   3  14        8.53        6.41      1.67 o 
  -2   3  14       27.00       17.72      1.71 o 
  -1   3  14        1.02        2.16      1.48 o 
   0   3  14       37.63       39.62      2.16 o 
   1   3  14       13.74        5.32      2.40 o 
   2   3  14       23.33       18.30      3.88 o 
  -6   4  14        0.16       -0.05      3.07 o 
  -5   4  14       29.68       33.48      3.27 o 
  -4   4  14        4.40        5.92      1.98 o 
  -3   4  14       61.36       82.41      3.10 o 
  -2   4  14        3.56        4.91      1.59 o 
  -1   4  14        5.98        3.33      1.60 o 
   0   4  14       53.34       46.09      2.27 o 
   1   4  14       32.62       26.32      3.88 o 
   2   4  14        1.50        1.28      2.57 o 
  -6   5  14        9.57        7.31      3.35 o 
  -5   5  14       33.27       39.30      3.80 o 
  -4   5  14       13.59       11.44      3.14 o 
  -3   5  14       56.82       56.14      2.83 o 
  -2   5  14      151.83      164.93      5.86 o 
  -1   5  14       20.18       25.56      3.24 o 
   0   5  14       19.42       17.29      2.57 o 
   1   5  14       12.88       14.08      4.19 o 
   2   5  14        2.40        2.06      2.72 o 
  -5   6  14        2.11        0.35      3.27 o 
  -4   6  14       41.19       39.63      3.88 o 
  -3   6  14        0.47        0.39      2.73 o 
  -2   6  14        2.15        0.96      2.28 o 
  -1   6  14        1.85        1.69      2.34 o 
   0   6  14       25.94       29.93      3.51 o 
   1   6  14        0.26       -0.98      2.41 o 
  -3   7  14        1.55       -0.22      3.29 o 
  -2   7  14        0.63        1.97      2.58 o 
  -1   7  14        1.02        0.22      2.53 o 
  -5   0  15        6.61       14.32      2.90 o 
  -3   0  15       19.80       24.40      2.68 o 
  -1   0  15      133.75       98.40      4.37 o 
   1   0  15       42.04       42.71      4.12 o 
  -6   1  15       12.73       15.83      2.39 o 
  -5   1  15       10.26        5.92      1.96 o 
  -4   1  15        2.78        2.41      1.76 o 
  -3   1  15        1.68        0.37      1.68 o 
  -2   1  15       21.72       25.15      1.88 o 
  -1   1  15        4.31        6.65      1.62 o 
   0   1  15       54.87       50.67      2.34 o 
   1   1  15       25.86       22.43      2.13 o 
   2   1  15       22.34       25.32      5.54 o 
  -6   2  15      122.98      150.38      6.21 o 
  -5   2  15        7.59        6.23      2.14 o 
  -4   2  15       18.69       18.30      2.09 o 
  -3   2  15        0.22        1.27      1.86 o 
  -2   2  15        0.40       -0.19      1.55 o 
  -1   2  15        0.27       -0.32      1.60 o 
   0   2  15      163.45      177.21      4.46 o 
   1   2  15        0.18        0.88      2.36 o 
   2   2  15        2.22        2.82      2.66 o 
  -6   3  15        0.41        1.01      2.30 o 
  -5   3  15        3.67        0.35      2.10 o 
  -4   3  15       65.86       66.28      2.97 o 
  -3   3  15        1.94       -0.42      1.92 o 
  -2   3  15       10.63        6.76      1.67 o 
  -1   3  15       31.69       26.71      3.62 o 
   0   3  15        0.98        1.34      1.84 o 
   1   3  15        9.00       15.03      2.68 o 
  -5   4  15       50.00       54.16      2.95 o 
  -4   4  15        2.87        2.52      2.01 o 
  -3   4  15        0.64        0.88      1.93 o 
  -2   4  15       49.98       51.47      2.47 o 
  -1   4  15       20.55       17.27      2.01 o 
   0   4  15        0.00        0.72      2.40 o 
   1   4  15       11.23        4.70      2.69 o 
  -4   5  15        1.84        1.38      3.17 o 
  -3   5  15       21.55       22.98      2.39 o 
  -2   5  15        1.63        1.46      1.79 o 
  -1   5  15        7.49        4.88      1.94 o 
   0   5  15       11.07       12.46      2.78 o 
  -3   6  15        0.10       -1.36      3.12 o 
  -2   6  15       12.88       15.85      4.18 o 
  -1   6  15       27.37       24.89      3.01 o 
  -4   0  16       26.59       35.42      3.60 o 
  -2   0  16       65.34       69.84      4.56 o 
   0   0  16        4.50        1.89      3.35 o 
  -5   1  16        2.11        1.27      2.17 o 
  -4   1  16       27.95       22.77      2.38 o 
  -3   1  16        0.64        1.25      2.01 o 
  -2   1  16       35.02       28.93      2.21 o 
  -1   1  16        1.20        1.45      1.86 o 
   0   1  16       11.81       10.85      2.07 o 
   1   1  16       36.77       42.54      2.67 o 
  -5   2  16        5.48        4.30      2.09 o 
  -4   2  16        1.94        0.72      2.16 o 
  -3   2  16       35.85       27.63      2.50 o 
  -2   2  16        6.80        4.83      1.79 o 
  -1   2  16       18.75       22.76      2.08 o 
   0   2  16        7.82        8.08      1.95 o 
  -4   3  16       11.63        5.56      2.31 o 
  -3   3  16        0.03        0.59      2.00 o 
  -2   3  16       14.99       21.17      2.13 o 
  -1   3  16        2.81        0.51      1.90 o 
   0   3  16       25.54       29.78      2.39 o 
  -4   4  16       29.26       30.69      2.71 o 
  -3   4  16        0.48        1.95      2.29 o 
  -2   4  16        2.45        3.13      2.02 o 
  -1   4  16       13.43       15.38      2.20 o 
  -3   0  17        3.98        0.26      3.35 o 
  -3   1  17        0.43        0.42      2.12 o 
  -2   1  17       17.39       14.72      2.07 o 
                                                 
